# Supplementary material for: Transcriptome Sequencing and Characterization of Japanese Scallop Patinopecten yessoensis from Different Shell Color Lines
Source: PLoS One. 2015 Feb 13;10(2):e0116406. doi: 10.1371/journal.pone.0116406 (PMC4332496; doi:10.1371/journal.pone.0116406)
Supplement: S1 Table — (XLSX) [file pone.0116406.s001.xlsx]

## Sheet: Sheet1
Table 1. Summary statistics of P.yessoensis sequencing raw reads
	Length	Qv	Q20(%)	Q30(%)	Reads#	Yield (bp)
P1 Reads1	101	35	96.76	89.76	27410346	2768444946
P1 Reads2	101	34	93.54	85.04	27410346	2768444946
P2 Reads1	101	35	96.5	89.18	20399481	2060347581
P2 Reads2	101	33	92.18	82.83	20399481	2060347581
P3 Reads1	101	35	96.79	89.73	37009631	3737972731
P3 Reads2	101	34	93.13	84.25	37009631	3737972731
P4 Reads1	101	35	96.74	89.53	22233083	2245541383
P4 Reads2	101	34	92.75	83.46	22233083	2245541383
Total raw reads	101				214105082	21624613282
