# Supplementary material for: Transcriptome Sequencing and Characterization of Japanese Scallop Patinopecten yessoensis from Different Shell Color Lines
Source: PLoS One. 2015 Feb 13;10(2):e0116406. doi: 10.1371/journal.pone.0116406 (PMC4332496; doi:10.1371/journal.pone.0116406)
Supplement: S2 Table — (XLSX) [file pone.0116406.s002.xlsx]

## Sheet: ano_del
ID	Annotation
comp72336_c1_seq5	cAMP and cAMP-inhibited cGMP 3',5'-cyclic phosphodiesterase 10A
comp72337_c0_seq3	MT associated signaling protein phospholipase D
comp72338_c0_seq3	E3 SUMO-protein ligase NSE2
comp72339_c0_seq1	WD repeat-containing protein 49
comp72339_c1_seq2	WD repeat-containing protein 49
comp72340_c0_seq4	Glutaredoxin-1
comp72343_c0_seq2	Probable tRNA(His) guanylyltransferase
comp72343_c6_seq2	La autoantigen-like protein (Fragment)
comp72343_c10_seq1	Endonuclease/reverse transcriptase
comp72343_c11_seq1	Serine/threonine-protein phosphatase 6 regulatory ankyrin repeat subunit B
comp72346_c0_seq1	N-acetylated-alpha-linked acidic dipeptidase 2
comp72348_c0_seq1	Tachykinin-like peptide receptor 86C
comp72351_c0_seq25	Disabled-like protein 2-interacting protein
comp72351_c0_seq34	GE17678
comp72353_c0_seq6	Probable tubulin polyglutamylase TTLL9 (Fragment)
comp72354_c0_seq1	Protein phosphatase methylesterase 1 (Fragment)
comp72354_c1_seq1	Protein phosphatase methylesterase 1
comp72354_c2_seq1	Protein phosphatase methylesterase 1
comp72355_c1_seq10	Selanocystein lyase
comp72355_c1_seq11	Protein deltex-3-like protein
comp72356_c0_seq1	Major egg antigen
comp72357_c1_seq1	Polynucleotide 5'-hydroxyl-kinase NOL9
comp72359_c0_seq1	26S protease regulatory subunit 7
comp72362_c0_seq5	Ras-like protein family member 12 (Fragment)
comp72363_c0_seq3	DnaJ-like protein subfamily C member 12
comp72363_c0_seq4	DnaJ-like protein subfamily C member 12
comp72367_c0_seq2	Histone deacetylase 11
comp72367_c0_seq6	Histone deacetylase 11
comp72368_c1_seq1	Integrin beta
comp72372_c0_seq2	Crooked neck-like protein 1
comp72379_c1_seq2	C-type lectin isoform 1
comp72381_c1_seq3	Protein PTHB1
comp72383_c1_seq1	GI11172
comp72383_c1_seq2	Sidestep protein, putative
comp72384_c0_seq1	GDP-fucose protein O-fucosyltransferase 1
comp72385_c0_seq1	RNA pseudouridylate synthase domain-containing protein 4
comp72386_c0_seq1	Serine/threonine-protein phosphatase 2A 55 kDa regulatory subunit B alpha isoform
comp72388_c0_seq1	UPF0661 TPR repeat-containing protein C16D10.01c
comp72389_c1_seq1	Gag-like protein
comp72389_c1_seq3	Gag-like protein
comp72394_c1_seq1	Epithelial membrane protein 2
comp72396_c0_seq1	MORN repeat-containing protein 5
comp72397_c0_seq1	N-acetylgalactosaminyltransferase 9
comp72398_c0_seq2	Phosphatidylinositol-3,4,5-trisphosphate 3-phosphatase TPTE2
comp72400_c2_seq1	LOC100036796 protein
comp72401_c0_seq1	Neuronal acetylcholine receptor subunit alpha-7
comp72402_c0_seq1	Lupus brain antigen 1-like protein
comp72404_c0_seq1	Virulence metalloprotease
comp72405_c1_seq1	Protein bunched, class 2/F isoform
comp72407_c4_seq1	Titin
comp72407_c6_seq2	Titin
comp72407_c6_seq6	Titin
comp72408_c0_seq1	Protein mab-21
comp72409_c0_seq3	Guanylate cyclase
comp72411_c3_seq1	Ras-related protein ORAB-1
comp72412_c1_seq1	Cholecystokinin receptor type A
comp72415_c1_seq1	Si:dkey-56d12.4 protein
comp72419_c0_seq2	Cytochrome P450 2C8
comp72420_c0_seq1	Opioid-binding protein/cell adhesion molecule
comp72421_c1_seq1	Separin
comp72421_c2_seq1	Separin
comp72421_c3_seq1	Separin
comp72421_c4_seq1	Separin
comp72422_c0_seq1	COP9 signalosome complex subunit 4
comp72423_c1_seq1	WD repeat-containing protein 23
comp72425_c0_seq3	Chromosome 19 SCAF14535, whole genome shotgun sequence. (Fragment)
comp72429_c0_seq2	Serine/threonine-protein kinase phg2
comp72430_c1_seq3	Histone-lysine N-methyltransferase PRDM9
comp72432_c0_seq1	RING finger protein nhl-1
comp72434_c0_seq1	Diisopropyl-fluorophosphatase
comp72442_c0_seq1	Ferritin
comp72444_c0_seq1	IQ calmodulin-binding motif-containing protein 1
comp72445_c1_seq1	Diacylglycerol kinase epsilon
comp72447_c0_seq2	Tripartite motif-containing protein 47
comp72447_c1_seq2	E3 ubiquitin-protein ligase TRIM33
comp72449_c0_seq3	Myosin VI (Fragment)
comp72456_c0_seq1	Basigin
comp72457_c1_seq4	Protein roadkill
comp72457_c1_seq7	Protein roadkill
comp72457_c2_seq1	Protein roadkill
comp72461_c2_seq1	Multiple epidermal growth factor-like domains protein 8
comp72462_c0_seq1	Tudor domain-containing protein 3
comp72462_c0_seq6	Tudor domain-containing protein 3
comp72463_c0_seq2	Ankyrin-3
comp72466_c9_seq1	Splicing factor, arginine/serine-rich 4
comp72466_c9_seq2	Splicing factor, arginine/serine-rich 6
comp72467_c0_seq1	Ubiquitin carboxyl-terminal hydrolase 27
comp72468_c0_seq1	Chromosome 19 open reading frame 29
comp72468_c1_seq1	Lines-like protein 1
comp72470_c10_seq1	Exonuclease 3'-5' domain-containing protein 2
comp72471_c0_seq1	Heat shock 70 kDa protein 12A
comp72471_c1_seq1	Heat shock 70 kDa protein 12B
comp72472_c0_seq1	Tyrosine-protein kinase receptor Tie-1
comp72473_c0_seq1	T-complex protein 1 subunit delta (Fragment)
comp72474_c3_seq5	Protein turtle
comp72475_c3_seq1	Calmodulin-like protein
comp72478_c1_seq1	Methyltransferase WBSCR22
comp72479_c0_seq1	MGC131047 protein
comp72479_c0_seq2	Tumor suppressing subtransferable candidate 1
comp72480_c0_seq1	Cytochrome b5 domain-containing protein 1
comp72484_c6_seq1	Tripartite motif-containing protein 2
comp72486_c0_seq1	UDP-glucuronic acid decarboxylase 1
comp72487_c0_seq1	Amine sulfotransferase
comp72489_c2_seq1	CASP8-associated protein 2
comp72490_c0_seq1	Methylthioribose kinase
comp72493_c0_seq1	Prenylated Rab acceptor protein 1
comp72494_c0_seq2	5-hydroxytryptamine receptor 2A
comp72496_c1_seq2	JmjC domain-containing protein C2orf60
comp72497_c0_seq2	Mitochondrial import inner membrane translocase subunit Tim22
comp72500_c2_seq1	Protein LAP2
comp72503_c0_seq1	Hydroxysteroid dehydrogenase-like protein 2
comp72509_c0_seq1	Collagen alpha-4(VI) chain
comp72510_c0_seq2	Lambda-crystallin-like protein
comp72514_c1_seq1	Alkylglycerol monooxygenase
comp72515_c3_seq1	Chromosome 10 SCAF12030, whole genome shotgun sequence. (Fragment)
comp72518_c0_seq1	Ankycorbin
comp72519_c1_seq4	Smad nuclear-interacting protein 1
comp72520_c0_seq1	Usherin
comp72523_c0_seq2	LOC100145324 protein
comp72524_c1_seq5	Bifunctional protein NCOAT
comp72525_c0_seq1	Lamin-B receptor
comp72526_c0_seq1	Elongator complex protein 2
comp72526_c1_seq1	Elongator complex protein 2
comp72528_c1_seq1	Mitogen-activated protein kinase kinase kinase MLT
comp72530_c0_seq1	Eosinophil peroxidase
comp72531_c1_seq3	Kelch domain-containing protein 3
comp72534_c0_seq8	OSJNBa0028I23.15 protein
comp72535_c1_seq1	F-box/LRR-repeat protein 4
comp72536_c1_seq1	LOC495189 protein
comp72537_c0_seq1	UPF0458 protein C7orf42-like protein
comp72541_c0_seq1	Sulfotransferase family cytosolic 1B member 1
comp72542_c0_seq5	Neuropeptide capa receptor
comp72542_c0_seq7	Neuropeptide capa receptor
comp72545_c0_seq1	UBX domain-containing protein 1-A
comp72546_c0_seq4	F-box only protein 48
comp72548_c1_seq1	Sodium-dependent phosphate transport protein 2B
comp72548_c2_seq1	Sodium-dependent phosphate transport protein 2B
comp72549_c0_seq1	Fasciclin-1
comp72550_c0_seq1	Diphthamide biosynthesis protein 1
comp72551_c0_seq2	Leucine rich domain-containing protein, putative (Fragment)
comp72552_c0_seq1	Ribonuclease 3
comp72552_c1_seq1	Ribonuclease 3
comp72553_c0_seq4	Gene model 440, (NCBI)
comp72555_c1_seq1	FUN14 family protein
comp72556_c0_seq1	Heat shock 70 kDa protein 12A
comp72558_c1_seq1	Transporter
comp72559_c0_seq2	IQ domain-containing protein G
comp72560_c3_seq1	H4-K20-specific histone methyltransferase SET7, putative (Fragment)
comp72560_c4_seq1	BRCA1 (Fragment)
comp72560_c4_seq2	Breast cancer type 1 susceptibility-like protein
comp72561_c0_seq1	Spermatogenesis-associated protein 5-like protein 1
comp72562_c3_seq2	Centaurin-alpha-1
comp72563_c3_seq1	Spindle assembly abnormal protein 6-like protein
comp72563_c6_seq2	Josephin-2
comp72564_c0_seq1	Zinc finger protein 593
comp72566_c0_seq1	Prolactin regulatory element-binding protein
comp72567_c1_seq2	Low-density lipoprotein receptor-related protein 1B
comp72570_c1_seq1	Ubiquitin carboxyl-terminal hydrolase
comp72570_c1_seq6	AGAP004367-PA
comp72572_c0_seq2	JmjC domain-containing protein 8
comp72575_c2_seq1	Signal recognition particle receptor subunit alpha
comp72575_c3_seq2	RNA polymerase-associated protein LEO1
comp72575_c3_seq3	Signal recognition particle receptor subunit alpha-like protein
comp72576_c0_seq1	Ribosome biogenesis protein bop1
comp72578_c0_seq2	Proto-oncogene tyrosine-protein kinase FYN
comp72580_c0_seq3	Polypeptide N-acetylgalactosaminyltransferase 11
comp72582_c0_seq1	Barrier-to-autointegration factor
comp72582_c3_seq1	Ecdysteroid-regulated 16 kDa protein
comp72583_c0_seq1	Glutamate receptor 1
comp72585_c1_seq1	Argininosuccinate lyase
comp72586_c1_seq1	Ankyrin-1
comp72588_c0_seq1	Protein mab-21-like 2-B
comp72589_c2_seq3	Sentrin-specific protease 2
comp72589_c2_seq7	Sentrin-specific protease 2
comp72590_c0_seq6	Calmodulin 1
comp72591_c1_seq3	Palmitoyltransferase ZDHHC2
comp72594_c0_seq1	Collagen type XXI-like protein (Fragment)
comp72595_c0_seq1	SCO-spondin
comp72596_c0_seq1	Poly [ADP-ribose] polymerase 3
comp72597_c0_seq1	Glyoxal reductase
comp72599_c0_seq3	Protein slit
comp72600_c0_seq1	HAUS augmin-like complex subunit 8
comp72604_c0_seq1	Fer3-like protein
comp72609_c0_seq4	YLP motif-containing protein 1
comp72610_c0_seq1	UPF0480 protein C15orf24-like protein
comp72611_c0_seq1	F-box/LRR-repeat protein 16
comp72616_c0_seq3	Nucleolar protein 4
comp72617_c0_seq1	Alpha-actinin, sarcomeric
comp72618_c1_seq3	Rhodospirillum photometricum DSM 122 draft genome sequence (Fragment)
comp72619_c0_seq1	Tyrosine-protein phosphatase non-receptor type 6
comp72621_c0_seq1	GG14786
comp72623_c0_seq2	Neuronal acetylcholine receptor subunit alpha-7
comp72623_c0_seq7	Neuronal acetylcholine receptor subunit alpha-7
comp72625_c1_seq1	Serine/threonine-protein kinase 36
comp72626_c0_seq1	Monocarboxylate transporter 12
comp72627_c0_seq2	Retinol binding protein 4, plasma
comp72630_c1_seq1	Iron/zinc purple acid phosphatase-like protein
comp72632_c0_seq1	Cartilage matrix protein
comp72633_c0_seq1	Receptor-type tyrosine-protein phosphatase T
comp72634_c0_seq1	Transcriptional repressor CTCF
comp72635_c0_seq1	Solute carrier family 23 member 2
comp72635_c0_seq2	Hexokinase type 2
comp72636_c0_seq1	Peroxiredoxin-5, mitochondrial
comp72640_c0_seq1	Methionyl-tRNA synthetase, mitochondrial
comp72640_c1_seq1	Methionyl-tRNA synthetase 2, mitochondrial
comp72641_c0_seq2	Rhomboid family member 1
comp72642_c0_seq1	Schlafen family member 13
comp72642_c0_seq2	Schlafen family member 13
comp72644_c0_seq1	Phosphatidylglycerol/phosphatidylinositol transfer protein
comp72645_c0_seq1	Glutathione S-transferase sigma 3
comp72645_c0_seq2	Glutathione S-transferase sigma 3
comp72646_c0_seq3	Surface antigen repeat family protein
comp72649_c0_seq1	Guanine nucleotide-binding protein G(O) subunit alpha
comp72652_c0_seq1	Transporter
comp72652_c1_seq1	Transporter (Fragment)
comp72652_c3_seq1	Transporter (Fragment)
comp72652_c3_seq4	Transporter
comp72653_c1_seq1	2-oxoisovalerate dehydrogenase subunit alpha, mitochondrial
comp72655_c0_seq1	Epididymal secretory protein E1
comp72657_c2_seq1	Polycomb complex protein BMI-1-B
comp72660_c0_seq1	Protein-glutamine gamma-glutamyltransferase K
comp72661_c0_seq1	WD repeat-containing protein 20
comp72662_c0_seq1	Neurogenic locus Notch protein
comp72663_c0_seq1	PTSP-like peptide neurotransmitter
comp72665_c0_seq1	B(0,+)-type amino acid transporter 1
comp72667_c8_seq2	Deleted in malignant brain tumors 1 protein
comp72667_c8_seq3	Deleted in malignant brain tumors 1 protein
comp72668_c0_seq3	Cyclopropane-fatty-acyl-phospholipid synthase
comp72669_c0_seq1	MGC81080 protein
comp72672_c0_seq1	Ankyrin repeat domain-containing protein 50
comp72672_c0_seq4	Ankyrin repeat domain-containing protein 50
comp72672_c0_seq9	Ankyrin repeat domain-containing protein 50
comp72674_c0_seq1	LOC100037135 protein (Fragment)
comp72678_c0_seq1	PWWP domain-containing protein 2A
comp72679_c0_seq2	Nuclear RNA binding protein Nop10 (Fragment)
comp72680_c3_seq1	39S ribosomal protein L43, mitochondrial
comp72681_c0_seq3	Pre-mRNA-splicing factor 38B
comp72683_c0_seq1	Serine/threonine-protein phosphatase 2A 65 kDa regulatory subunit A alpha isoform
comp72684_c0_seq2	Mitoferrin-1
comp72685_c1_seq1	Transporter
comp72685_c2_seq1	Transporter
comp72686_c0_seq8	Cytoplasmic aconitate hydratase
comp72689_c1_seq1	Polr3c-prov protein
comp72690_c0_seq4	LRP2-binding protein
comp72692_c0_seq1	snRNA-activating protein complex subunit 3
comp72693_c1_seq3	RING finger protein 11
comp72693_c5_seq2	Phenylalanyl-tRNA synthetase alpha chain
comp72695_c1_seq1	Serine/threonine-protein phosphatase 2A 56 kDa regulatory subunit delta isoform
comp72700_c1_seq3	Cytochrome P450 20A1
comp72705_c0_seq1	Tetraspanin-33
comp72706_c0_seq3	Bromodomain and WD repeat-containing protein 1
comp72709_c4_seq1	Glutaredoxin-2, mitochondrial
comp72711_c0_seq2	Ubiquinone biosynthesis protein COQ4-like protein, mitochondrial
comp72712_c0_seq1	Carbohydrate sulfotransferase 11
comp72713_c1_seq1	Chromosome undetermined scaffold_133, whole genome shotgun sequence
comp72716_c4_seq1	C18orf37
comp72717_c0_seq1	Adenosylhomocysteinase
comp72718_c5_seq1	GF24494
comp72719_c2_seq2	UPF0394 inner membrane protein yeeE
comp72721_c1_seq1	Tumor necrosis factor ligand superfamily member 10
comp72724_c2_seq1	ACYPI002776 protein
comp72725_c2_seq1	LOC100037041 protein
comp72727_c0_seq1	UPF0667 protein C1orf55-like protein
comp72729_c0_seq1	Nucleoredoxin
comp72730_c0_seq1	X-box binding protein
comp72731_c0_seq1	Pre-rRNA-processing protein TSR1-like protein
comp72732_c0_seq1	C12orf45 homolog
comp72733_c0_seq2	Kinesin-like protein KIF25
comp72734_c2_seq3	AGAP007720-PA
comp72735_c0_seq1	Nucleoside diphosphate-linked moiety X motif 19, mitochondrial
comp72738_c4_seq4	Tripartite motif-containing protein 2
comp72739_c0_seq4	Ankyrin repeat and protein kinase domain-containing protein 1
comp72740_c0_seq8	Pol-like protein
comp72741_c0_seq1	Dynactin subunit 1
comp72743_c0_seq1	Inosine triphosphate pyrophosphatase
comp72744_c0_seq1	Dynein heavy chain 2, axonemal
comp72744_c1_seq1	Dynein heavy chain 2, axonemal
comp72744_c2_seq1	Dynein heavy chain 2, axonemal
comp72744_c3_seq1	Dynein heavy chain 2, axonemal
comp72744_c5_seq1	Dynein heavy chain 2, axonemal
comp72744_c6_seq2	Dynein-1-beta heavy chain, flagellar inner arm I1 complex
comp72744_c7_seq1	Dynein heavy chain 2, axonemal
comp72744_c8_seq1	Dynein heavy chain 2, axonemal
comp72745_c0_seq4	Regulator of G-protein signaling 3
comp72746_c9_seq1	Transcription elongation factor B polypeptide 3
comp72747_c0_seq2	Basic helix-loop-helix protein mist1, putative
comp72750_c0_seq1	Textilinin-2
comp72751_c0_seq2	Actin-binding protein IPP
comp72751_c0_seq3	Actin-binding protein IPP
comp72752_c0_seq1	Serine/threonine-protein kinase TNNI3K
comp72753_c3_seq10	Nucleolin (Fragment)
comp72754_c1_seq3	Calmodulin
comp72756_c1_seq1	Histone acetyltransferase KAT2B
comp72759_c1_seq1	Double-stranded RNA-binding protein Staufen-like protein 2
comp72761_c1_seq2	Glycosyltransferase 8 domain-containing protein 4
comp72761_c1_seq3	Glycosyltransferase 8 domain-containing protein 4
comp72762_c0_seq1	NADH dehydrogenase (Ubiquinone) 1 alpha subcomplex, 10
comp72762_c1_seq2	NADH dehydrogenase [ubiquinone] 1 alpha subcomplex subunit 10, mitochondrial
comp72763_c1_seq2	E3 ubiquitin-protein ligase RNF14
comp72764_c3_seq1	Autophagy-related protein 13
comp72765_c0_seq2	Transporter
comp72766_c0_seq4	MGC83386 protein
comp72769_c1_seq4	Sodium/hydrogen exchanger 10
comp72769_c2_seq1	Sodium/hydrogen exchanger 10
comp72770_c0_seq2	Mitochondrial inner membrane protease ATP23-like protein
comp72771_c1_seq2	AAEL008139-PA
comp72772_c0_seq1	Glycerol kinase
comp72775_c1_seq1	SPT2-like protein
comp72776_c1_seq1	Ribosomal protein L24
comp72778_c0_seq3	Synapsin isoform 2.1
comp72779_c0_seq2	Annexin
comp72785_c0_seq1	SET and MYND domain-containing protein (SMYD), putative
comp72786_c1_seq1	tRNA pseudouridine synthase
comp72789_c0_seq1	Cytochrome P450
comp72790_c1_seq1	Tyrosinase
comp72795_c1_seq1	Ammonium transporter-like protein
comp72799_c1_seq1	Zinc finger Y-chromosomal protein 1
comp72799_c2_seq2	Zinc finger Y-chromosomal protein 1
comp72800_c0_seq3	UPF0728 protein v1g117062
comp72802_c1_seq3	Connective tissue growth factor
comp72807_c0_seq1	Nucleolar GTP-binding protein 2
comp72808_c0_seq1	Serine carboxypeptidase 1
comp72809_c0_seq4	Transmembrane protein 145
comp72810_c0_seq1	Tripartite motif-containing protein 45
comp72811_c0_seq1	Cold shock domain-containing protein E1
comp72812_c0_seq1	Ras GTPase-activating protein-binding protein 2
comp72818_c0_seq4	UBX domain-containing protein 11
comp72819_c1_seq1	Polyprotein
comp72821_c1_seq1	AN1-type zinc finger protein 1
comp72821_c2_seq1	Pallidin
comp72822_c1_seq1	Polyphosphoinositide phosphatase
comp72822_c1_seq2	Polyphosphoinositide phosphatase
comp72822_c1_seq3	Polyphosphoinositide phosphatase
comp72823_c0_seq1	Protein-S-isoprenylcysteine O-methyltransferase
comp72826_c2_seq1	cDNA FLJ45585 fis, clone BRTHA3013882
comp72827_c0_seq2	Scavenger mRNA-decapping enzyme DcpS
comp72828_c0_seq2	Fringe
comp72829_c0_seq1	Dolichyl-diphosphooligosaccharide--protein glycosyltransferase subunit 1
comp72833_c3_seq4	UPF0672 protein C3orf58
comp72834_c1_seq2	Zswim6 protein (Fragment)
comp72837_c0_seq1	CAAX prenyl protease 2
comp72838_c0_seq2	Ras-related protein Rab-31
comp72845_c0_seq1	Septin-2
comp72846_c0_seq5	Hydrolase, carbon-nitrogen family protein
comp72847_c0_seq1	Eukaryotic translation initiation factor 3 subunit E-interacting protein
comp72850_c0_seq1	Pre-mRNA-splicing factor 38A
comp72855_c0_seq1	La-related protein 7
comp72856_c2_seq4	Acyl-CoA synthetase family member 4
comp72856_c2_seq11	Acyl-CoA synthetase family member 4
comp72859_c3_seq1	Allene oxide synthase-lipoxygenase protein
comp72862_c0_seq1	Glycine receptor subunit alpha-1
comp72863_c0_seq1	Beta-1,4-N-acetylgalactosaminyltransferase bre-4
comp72864_c0_seq1	Ribonuclease kappa-A
comp72865_c1_seq1	Transmembrane protein 86A
comp72868_c1_seq1	Glycine N-acyltransferase
comp72870_c0_seq1	Poly(A) polymerase, putative
comp72871_c2_seq1	Zinc finger protein 362 (Fragment)
comp72872_c0_seq1	Carbohydrate sulfotransferase 11
comp72873_c0_seq1	Rhophilin-2-B
comp72874_c0_seq3	Transforming protein v-Fos/v-Fox
comp72875_c3_seq1	Androgen-induced protein 1
comp72876_c0_seq1	Zinc finger CCCH domain-containing protein 3
comp72877_c0_seq1	Singapore isolate B (sub-type 7) whole genome shotgun sequence assembly, scaffold_1
comp72878_c2_seq1	Thymidine kinase 2, mitochondrial
comp72880_c2_seq1	Pol-like protein
comp72880_c3_seq3	Pol-like protein
comp72880_c6_seq1	Pol-like protein
comp72881_c1_seq1	Malignant fibrous histiocytoma-amplified sequence 1
comp72882_c0_seq2	Ubiquitin-conjugating enzyme E2 Q2
comp72884_c4_seq1	Ubiquitin carboxyl-terminal hydrolase isozyme L3
comp72887_c0_seq1	Excitatory amino acid transporter 1
comp72888_c0_seq1	Phosphomannomutase
comp72890_c0_seq1	B(0,+)-type amino acid transporter 1
comp72891_c0_seq1	Integrase/recombinase xerD-like protein
comp72895_c2_seq4	Naked cuticle-like protein 1
comp72900_c1_seq1	Ribonuclease P/MRP protein subunit POP5
comp72904_c0_seq1	Small conductance calcium-activated potassium channel protein
comp72906_c2_seq1	LOC100170427 protein (Fragment)
comp72907_c0_seq2	UPF0392 protein F13G3.3
comp72908_c0_seq1	Ufm1-specific protease 2
comp72910_c0_seq3	CDC42 small effector protein 2
comp72911_c0_seq1	Potassium voltage-gated channel protein Shaw
comp72912_c0_seq1	Hint3
comp72913_c1_seq1	Tetratricopeptide repeat protein 27
comp72914_c0_seq2	Growth arrest-specific protein 2
comp72916_c0_seq2	D-aspartate oxidase
comp72917_c0_seq3	Trunk
comp72918_c6_seq2	Chromodomain-helicase-DNA-binding protein 8
comp72919_c0_seq2	Serine/threonine-protein kinase 40
comp72921_c0_seq1	Vesicle-associated membrane protein 7
comp72921_c1_seq1	N151 protein
comp72921_c1_seq2	N151 protein
comp72925_c1_seq1	PR domain zinc finger protein 1
comp72927_c4_seq4	Collagen alpha-1(XIV) chain
comp72927_c5_seq1	Omega-amidase NIT2-B
comp72929_c0_seq1	Conserved oligomeric Golgi complex subunit 5
comp72930_c0_seq1	Kinesin-like protein KIF3A
comp72931_c1_seq1	Laminin subunit alpha-2
comp72931_c3_seq1	Protein Lama2 (Fragment)
comp72931_c4_seq1	Laminin subunit alpha-2
comp72933_c0_seq1	Salvador-like protein 1
comp72934_c0_seq1	Inhibitor protein kappa B-like protein
comp72935_c0_seq4	Proline synthase co-transcribed bacterial homolog protein
comp72937_c0_seq1	Proline-rich protein BCA3
comp72938_c0_seq1	E3 ubiquitin-protein ligase RNF8
comp72942_c0_seq1	DbpA
comp72944_c1_seq1	Dual adapter for phosphotyrosine and 3-phosphotyrosine and 3-phosphoinositide
comp72945_c0_seq2	Glucocorticoid-induced transcript 1 protein
comp72947_c0_seq2	Elongation of very long chain fatty acids protein 4
comp72949_c0_seq1	Acyl-CoA-binding domain-containing protein 4
comp72951_c2_seq2	Tripartite motif-containing protein 56
comp72952_c0_seq1	Autophagy-related protein 16-1
comp72954_c1_seq1	Non-specific lipid-transfer protein
comp72955_c0_seq1	Bcl-2-like protein 1
comp72957_c0_seq2	Titin
comp72958_c1_seq2	Alpha tubulin 84B (Fragment)
comp72958_c3_seq1	Alpha-tubulin (Fragment)
comp72960_c0_seq1	Carbohydrate sulfotransferase 15
comp72962_c0_seq1	Transporter
comp72962_c0_seq6	Transporter
comp72965_c5_seq1	Transmembrane protease, serine 9
comp72965_c5_seq5	Transmembrane protease, serine 9
comp72967_c1_seq2	Mitogen-activated protein kinase 15
comp72972_c2_seq2	ADAM family mig-17
comp72973_c0_seq1	Cell division cycle protein 20-like protein
comp72975_c0_seq1	Leucine carboxyl methyltransferase 1
comp72976_c0_seq7	Heterogeneous nuclear ribonucleoprotein K
comp72976_c0_seq15	Heterogeneous nuclear ribonucleoprotein K
comp72976_c0_seq17	Heterogeneous nuclear ribonucleoprotein K
comp72977_c0_seq1	BTB/POZ domain-containing protein kctd15
comp72978_c1_seq4	Poly [ADP-ribose] polymerase 4
comp72979_c0_seq1	Bone morphogenetic protein 1
comp72982_c0_seq1	Solute carrier family 22 member 18
comp72983_c8_seq2	Zinc finger protein 362 (Fragment)
comp72984_c0_seq2	Leucine-rich repeat-containing protein 23
comp72987_c1_seq2	Receptor-interacting serine/threonine-protein kinase 4
comp72990_c0_seq2	Si:dkey-189h5.5 protein (Fragment)
comp72993_c0_seq1	Cat eye syndrome critical region protein 5
comp72994_c0_seq1	Lipoxygenase-like protein domain-containing protein 1
comp72994_c1_seq1	Lipoxygenase-like protein domain-containing protein 1
comp72994_c2_seq1	Lipoxygenase-like protein domain-containing protein 1
comp72994_c3_seq1	Lipoxygenase-like protein domain-containing protein 1
comp72994_c5_seq1	Lipoxygenase-like protein domain-containing protein 1
comp72994_c6_seq1	Lipoxygenase-like protein domain-containing protein 1
comp72994_c7_seq1	Lipoxygenase-like protein domain-containing protein 1
comp72994_c11_seq1	Lipoxygenase-like protein domain-containing protein 1
comp72994_c15_seq2	Lipoxygenase like proteiny domain-containing protein 1
comp72994_c16_seq2	Lipoxygenase-like protein domain-containing protein 1
comp72994_c17_seq1	Lipoxygenase-like protein domain-containing protein 1
comp72994_c19_seq1	Lipoxygenase-like protein domain-containing protein 1
comp72995_c0_seq1	Vacuolar protein sorting-associated protein 13B
comp72997_c0_seq2	BTB/POZ domain-containing protein 6
comp72998_c0_seq1	Cholecystokinin receptor
comp73001_c1_seq1	UDP-GalNAc:beta-1,3-N-acetylgalactosaminyltransferase 2
comp73003_c0_seq1	NEDD8-conjugating enzyme Ubc12
comp73004_c3_seq1	Translocation associated membrane protein, putative (Fragment)
comp73012_c0_seq1	Zinc finger AN1-type domain 3
comp73013_c0_seq2	DNA damage-binding protein 2
comp73014_c0_seq2	Tetratricopeptide repeat protein 12
comp73015_c0_seq1	LOC495967 protein
comp73016_c0_seq3	Galactosylceramide sulfotransferase
comp73017_c0_seq1	Limbin
comp73019_c0_seq2	Exoskeleton protein RP43
comp73021_c1_seq4	Tyrosine-protein phosphatase Lar
comp73021_c1_seq9	Tyrosine-protein phosphatase Lar
comp73021_c1_seq10	Tyrosine-protein phosphatase Lar
comp73021_c1_seq13	Tyrosine-protein phosphatase Lar
comp73021_c1_seq17	GG18033
comp73021_c1_seq20	Tyrosine-protein phosphatase Lar
comp73024_c0_seq1	Reticulon-4-interacting protein 1-like protein, mitochondrial
comp73025_c0_seq1	Protein FAM53A
comp73026_c0_seq1	C-Jun
comp73034_c0_seq1	TRAF and TNF receptor associated protein
comp73036_c4_seq5	Pol-like protein
comp73037_c0_seq1	A disintegrin and metalloproteinase with thrombospondin motifs 1
comp73038_c0_seq1	DNA polymerase epsilon subunit 4
comp73040_c0_seq1	Pinin
comp73041_c1_seq1	Importin-13
comp73043_c0_seq1	Serine/threonine-protein kinase Nek8
comp73044_c0_seq1	Nef attachable protein
comp73044_c0_seq16	Nef attachable protein
comp73045_c0_seq1	RNA exonuclease 4
comp73048_c0_seq2	WD repeat-containing protein 82
comp73049_c0_seq2	Presenilins-associated rhomboid-like protein, mitochondrial
comp73050_c0_seq1	Beta B2-crystallin
comp73051_c0_seq1	Vacuolar protein sorting-associated protein 16-like protein
comp73056_c1_seq1	Vacuolar protein 8
comp73058_c0_seq2	TBC1 domain family member 7
comp73059_c0_seq9	Guanine nucleotide-binding protein G(i) subunit alpha
comp73060_c2_seq6	Probable tRNA threonylcarbamoyladenosine biosynthesis protein osgepl1
comp73060_c2_seq8	Probable tRNA threonylcarbamoyladenosine biosynthesis protein Osgepl1
comp73061_c8_seq1	Alpha-2-macroglobulin receptor-associated protein
comp73062_c0_seq1	Melatonin-related receptor
comp73063_c2_seq7	Pogo transposable element with ZNF domain
comp73065_c0_seq1	Xylulose kinase
comp73075_c0_seq3	Protein neuralized
comp73076_c0_seq1	Transmembrane protein C2orf18-like protein
comp73079_c3_seq2	Adenosine deaminase, tRNA-specific 1
comp73079_c4_seq2	Gamma-aminobutyric acid receptor-associated protein-like 2
comp73080_c0_seq2	Importin subunit alpha
comp73081_c0_seq1	Carbonyl reductase [NADPH] 1
comp73082_c3_seq1	Transmembrane protein 45B
comp73083_c0_seq4	Non-lysosomal glucosylceramidase
comp73083_c1_seq2	Non-lysosomal glucosylceramidase
comp73084_c0_seq2	Partitioning defective 6
comp73085_c2_seq6	Tetratricopeptide repeat protein 22
comp73087_c0_seq3	Estrogen receptor
comp73088_c0_seq1	ATP-dependent RNA helicase DDX24
comp73091_c1_seq2	Ring finger protein 170 (Fragment)
comp73093_c0_seq1	Acyl-coenzyme A thioesterase 4
comp73093_c0_seq2	Acyl-coenzyme A amino acid N-acyltransferase 2
comp73096_c1_seq6	Monocarboxylate transporter 9
comp73098_c0_seq1	Werner syndrome ATP-dependent helicase-like protein
comp73098_c0_seq3	Werner syndrome ATP-dependent helicase-like protein
comp73099_c1_seq2	BTB/POZ domain-containing protein KCTD3
comp73099_c1_seq3	Protein CBG00900
comp73100_c1_seq1	Cubilin
comp73100_c3_seq1	MAM and LDL-receptor class A domain-containing protein
comp73100_c4_seq1	Novel protein containing multiple scavenger receptor cysteine-rich (SRCR) domains similar to vertebrate deleted in malignant brain tumors 1 (DMBT1) (Fragment)
comp73100_c7_seq1	Low-density lipoprotein receptor-related protein 2
comp73101_c1_seq2	Receptor-type tyrosine-protein phosphatase kappa
comp73103_c1_seq2	Zinc finger protein ZIC 1
comp73103_c1_seq4	Zinc finger protein ZIC 1
comp73103_c1_seq10	Zinc finger protein Lb-Zic
comp73103_c1_seq11	Zinc finger protein Lb-Zic
comp73107_c0_seq1	Hox5
comp73108_c0_seq1	RING finger and WD repeat domain-containing protein 3
comp73114_c0_seq1	Y+L amino acid transporter 2
comp73116_c2_seq1	Cytochrome P450 3A29v2 (Fragment)
comp73116_c3_seq6	Cytochrome P450 3A24
comp73117_c3_seq1	Serum paraoxonase/arylesterase 1
comp73118_c0_seq5	Gamma1-adaptin brefeldin A resistance protein
comp73119_c0_seq2	Interferon-induced protein 44-like protein
comp73125_c0_seq1	E3 ubiquitin-protein ligase AMFR-like
comp73126_c0_seq1	WD repeat-containing protein 86
comp73127_c0_seq1	Mitochondrial import inner membrane translocase subunit Tim17-A
comp73130_c1_seq1	Ribosomal protein S6 kinase alpha-5
comp73138_c0_seq1	Pleckstrin-like protein domain-containing family G member 7
comp73139_c0_seq1	Methylmalonyl-CoA mutase, mitochondrial
comp73141_c0_seq3	E3 ubiquitin-protein ligase DZIP3
comp73142_c0_seq2	Homeobox protein slou
comp73143_c0_seq1	TATA box-binding protein-associated factor RNA polymerase I subunit B
comp73144_c0_seq3	ATP synthase a chain (Fragment)
comp73146_c0_seq1	C-type lectin isoform 1
comp73150_c0_seq2	Homeobox protein abdominal-B
comp73155_c0_seq1	Armadillo repeat-containing protein 6
comp73157_c0_seq3	28S ribosomal protein S30, mitochondrial
comp73158_c0_seq1	Nucleotide-binding-like protein
comp73158_c0_seq2	Nucleotide-binding protein-like-like protein (Fragment)
comp73162_c0_seq1	15-hydroxyprostaglandin dehydrogenase [NAD+]
comp73164_c0_seq1	Calmodulin
comp73164_c1_seq1	Nitrile-specifier protein 5 (Fragment)
comp73169_c0_seq1	Structure-specific endonuclease subunit SLX4
comp73169_c1_seq2	Structure-specific endonuclease subunit SLX4
comp73169_c1_seq5	Structure-specific endonuclease subunit SLX4
comp73170_c0_seq1	Probable ATP-dependent RNA helicase DDX27
comp73172_c0_seq2	Methionine synthase reductase (Fragment)
comp73174_c3_seq4	LOC100127334 protein
comp73174_c5_seq2	Polyprotein
comp73176_c5_seq1	Circularly permutated Ras protein 1
comp73177_c0_seq1	Matrix metalloproteinase
comp73178_c10_seq1	Superoxide dismutase [Cu-Zn]
comp73179_c4_seq1	GTP cyclohydrolase 1
comp73182_c1_seq1	Sideroflexin-1
comp73183_c0_seq2	Serum paraoxonase/arylesterase 1
comp73186_c0_seq2	Pol-like protein
comp73187_c0_seq2	Htatsf1 protein
comp73189_c1_seq1	Cat eye syndrome critical region protein 5
comp73190_c2_seq2	Ankyrin repeat protein, putative
comp73194_c2_seq2	LDLR chaperone MESD
comp73196_c0_seq3	Afadin-and alpha-actinin-binding protein
comp73197_c1_seq2	Docking protein 1
comp73197_c7_seq4	Zygotic DNA replication licensing factor mcm6
comp73200_c1_seq1	A disintegrin and metalloproteinase with thrombospondin motifs 16
comp73202_c0_seq4	Sodium/calcium exchanger 3
comp73205_c0_seq1	Acyl-CoA synthetase family member 2, mitochondrial
comp73206_c1_seq3	Sodium-dependent glucose transporter 1
comp73209_c0_seq4	Malcavernin
comp73211_c1_seq3	Protein cramped-like protein
comp73213_c0_seq2	Carnitinyl-CoA dehydratase
comp73214_c5_seq1	Transmembrane and TPR repeat-containing protein 3
comp73215_c0_seq1	Tyrosine-protein phosphatase Lar
comp73216_c0_seq1	Dihydrolipoyl dehydrogenase
comp73222_c1_seq1	Histone H3
comp73222_c3_seq1	Acetyltransferase
comp73222_c5_seq3	Macaca fascicularis brain cDNA clone: QbsB-10589, similar to human DKFZP547E1010 protein (DKFZP547E1010), mRNA, RefSeq: NM_015607.2
comp73222_c5_seq8	Macaca fascicularis brain cDNA clone: QbsB-10589, similar to human DKFZP547E1010 protein (DKFZP547E1010), mRNA, RefSeq: NM_015607.2
comp73226_c0_seq1	Prostaglandin E2 receptor EP4 subtype
comp73228_c0_seq2	Serine/threonine-protein kinase ULK4
comp73229_c0_seq1	Lysosomal-trafficking regulator
comp73229_c1_seq1	Lysosomal-trafficking regulator
comp73229_c2_seq1	Lysosomal-trafficking regulator
comp73229_c4_seq1	Lysosomal-trafficking regulator
comp73229_c5_seq1	Lysosomal-trafficking regulator
comp73229_c8_seq1	Lysosomal-trafficking regulator
comp73230_c0_seq2	Tetratricopeptide repeat protein 1
comp73233_c1_seq1	N-lysine methyltransferase SETD6
comp73236_c0_seq1	Zinc finger MYND domain-containing protein 10
comp73237_c1_seq1	AT-hook-containing transcription factor
comp73237_c1_seq2	AT-hook-containing transcription factor
comp73237_c3_seq1	AT-hook-containing transcription factor
comp73237_c4_seq1	AT-hook-containing transcription factor
comp73238_c1_seq1	Oxysterol-binding protein 1
comp73238_c2_seq3	Oxysterol-binding protein
comp73239_c1_seq2	Hypoxia-inducible HIG-1 (Fragment)
comp73240_c0_seq2	Sodium/calcium exchanger 3
comp73240_c1_seq1	Protein SIX6OS1
comp73240_c2_seq1	Histone-lysine N-methyltransferase MLL2
comp73240_c3_seq1	Sodium/calcium exchanger 3
comp73244_c0_seq1	Hydroxysteroid dehydrogenase-like protein 2
comp73245_c0_seq1	Stress-induced protein 1
comp73247_c0_seq2	Serine protease inhibitor
comp73248_c1_seq1	Tripartite motif-containing protein 2
comp73249_c5_seq1	Coiled-coil domain-containing protein 25
comp73255_c0_seq8	Transporter
comp73255_c0_seq11	Transporter
comp73256_c0_seq2	Pleckstrin-like protein domain-containing family A member 6
comp73257_c2_seq7	Transmembrane emp24 domain-containing protein 1
comp73261_c0_seq1	Transmembrane anterior posterior transformation protein 1-like protein
comp73263_c0_seq1	Caspase-6
comp73263_c1_seq2	Cell death protein 3
comp73264_c1_seq2	Dual oxidase maturation factor 1
comp73266_c0_seq1	MAD2L1-binding protein
comp73266_c0_seq2	Chromosome 19 SCAF15045, whole genome shotgun sequence
comp73267_c1_seq1	Toll-like receptor (Fragment)
comp73270_c0_seq1	Mitochondrial processing peptidase alpha subunit, putative
comp73274_c1_seq1	Mannosyl-oligosaccharide 1,2-alpha-mannosidase IB
comp73275_c0_seq1	Ubiquitin carboxyl-terminal hydrolase
comp73276_c0_seq1	DNA polymerase delta subunit 3
comp73277_c0_seq2	Carbohydrate sulfotransferase 11
comp73278_c1_seq1	Tripartite motif-containing protein 56
comp73279_c5_seq1	DNA repair endonuclease XPF
comp73281_c0_seq2	DnaJ-like protein subfamily C member 10
comp73281_c0_seq3	DnaJ-like protein subfamily C member 10
comp73283_c1_seq1	Transmembrane protein 50B
comp73284_c1_seq1	SJCHGC09003 protein (Fragment)
comp73284_c3_seq3	Protein CBG12679
comp73284_c3_seq5	Integrase core domain-containing protein
comp73285_c9_seq1	RING finger protein 213
comp73292_c2_seq1	Membrane progestin receptor beta
comp73293_c0_seq1	GPI transamidase component PIG-S
comp73295_c0_seq1	Transporter
comp73296_c0_seq5	Leishmanolysin-like peptidase
comp73298_c0_seq1	PiggyBac transposable element-derived protein (Fragment)
comp73299_c0_seq1	Testis cDNA, clone: QtsA-14681, similar to human hypothetical protein FLJ21742 (FLJ21742),
comp73300_c0_seq3	Aldehyde dehydrogenase
comp73302_c1_seq1	Fucosyltransferase, putative (Fragment)
comp73304_c0_seq2	Xrcc1-prov protein
comp73306_c0_seq1	Spermatogenesis-associated protein 5
comp73309_c1_seq3	Tyramine beta-hydroxylase
comp73310_c0_seq2	Protein OS-9
comp73311_c0_seq1	Histone H2A deubiquitinase MYSM1
comp73312_c0_seq2	Pol-like protein
comp73312_c1_seq1	Pol-like protein
comp73313_c0_seq2	Metaxin-2
comp73314_c0_seq2	Dnl2 protein (Fragment)
comp73314_c0_seq6	Dnl2 protein (Fragment)
comp73314_c0_seq14	Dnl2 protein (Fragment)
comp73315_c0_seq1	Zinc transporter ZIP3
comp73317_c0_seq1	Protein serine/threonine phosphatase 2C, putative
comp73318_c4_seq1	Delta-like protein
comp73319_c3_seq2	PIH1 domain-containing protein 2
comp73320_c0_seq7	Heat shock 70 kDa protein 12B
comp73321_c0_seq1	Adenylosuccinate lyase-like protein (Fragment)
comp73321_c0_seq2	Adenylosuccinate lyase
comp73321_c0_seq3	Adenylosuccinate lyase
comp73322_c0_seq1	Poly(A)-specific ribonuclease PARN isoform 1
comp73328_c0_seq1	Cytochrome P450 26A1
comp73331_c6_seq10	Scavenger receptor cysteine-rich protein variant 1
comp73332_c2_seq2	Tripartite motif-containing protein 2
comp73333_c0_seq2	Zinc finger MYND domain-containing protein 19
comp73334_c0_seq1	UHRF1-binding protein 1-like protein
comp73336_c0_seq1	FMRFamide receptor
comp73338_c0_seq1	Thrombospondin-3b
comp73338_c0_seq5	Hypothetical repeat protein
comp73339_c1_seq3	Zinc finger protein DHHC domain containing protein, putative
comp73340_c0_seq1	Mitochondrial ubiquitin ligase activator of NFKB 1
comp73342_c2_seq1	GRIP and coiled-coil domain-containing protein 1
comp73343_c0_seq2	Ankyrin repeat domain-containing protein 50
comp73344_c0_seq2	RanBP-type and C3HC4-type zinc finger-containing protein 1
comp73345_c0_seq4	Protein Npepo
comp73348_c0_seq3	DNA replication complex GINS protein PSF2
comp73349_c0_seq7	Thrombospondin-1 (Fragment)
comp73350_c0_seq3	Sialin
comp73351_c0_seq1	Spastin-like protein (Fragment)
comp73351_c1_seq2	Spastin
comp73352_c1_seq1	Probable peptidyl-tRNA hydrolase
comp73354_c0_seq2	Growth inhibition and differentiation-related protein 88-like protein
comp73355_c1_seq1	von Willebrand factor type A domain containing protein
comp73356_c0_seq2	Leucine-rich repeat-containing protein 68
comp73357_c0_seq2	Protein mab-21
comp73361_c0_seq1	Protein NipSnap, putative
comp73361_c1_seq1	AAEL006922-PA
comp73362_c1_seq2	TD and POZ domain-containing protein 1
comp73365_c7_seq1	60 kDa SS-A/Ro ribonucleoprotein
comp73365_c10_seq1	DCN1-like protein 1
comp73366_c1_seq1	Microtubule-associated proteins 1A/1B light chain 3C
comp73367_c2_seq3	Calcium-dependent protein kinase 31
comp73368_c0_seq1	Tripartite motif-containing protein 56
comp73371_c0_seq1	Splicing factor 3B subunit 2
comp73372_c0_seq2	Zinc finger protein 609 (Fragment)
comp73374_c0_seq1	DEAD box ATP-dependent RNA helicase
comp73375_c0_seq10	Tripartite motif-containing protein 3
comp73379_c0_seq4	Tripartite motif-containing protein 3
comp73379_c1_seq1	Tripartite motif-containing protein 3
comp73380_c0_seq4	Ventricular zone-expressed PH domain-containing-like protein 1
comp73380_c0_seq6	Ventricular zone-expressed PH domain-containing-like protein 1
comp73382_c5_seq3	Pleckstrin-like protein domain-containing family A member 8
comp73383_c3_seq3	Vesicle-trafficking protein SEC22a
comp73384_c0_seq2	Prostaglandin reductase 1
comp73386_c0_seq2	Neurensin-1
comp73387_c0_seq1	Histone-lysine N-methyltransferase, H3 lysine-36 and H4 lysine-20 specific
comp73390_c0_seq1	ORF 3 protein
comp73391_c1_seq2	Phospholysine phosphohistidine inorganic pyrophosphate phosphatase
comp73396_c1_seq4	Caspase-2 (Fragment)
comp73407_c2_seq2	DNA-directed RNA polymerases I/II/III subunit rpabc3
comp73410_c1_seq4	Bromodomain and WD repeat-containing protein 2
comp73410_c1_seq5	Bromodomain and WD repeat-containing protein 2
comp73411_c0_seq1	ZZ-type zinc finger-containing protein 3
comp73412_c0_seq1	Protein LZIC
comp73413_c1_seq5	Phosphatidylserine synthase 2
comp73415_c0_seq1	Peptidyl-prolyl cis-trans isomerase
comp73415_c1_seq3	Pescadillo-like protein
comp73415_c1_seq6	Neuronal acetylcholine receptor subunit non-alpha-2
comp73415_c2_seq1	Peptidyl-prolyl cis-trans isomerase
comp73416_c2_seq1	F-box only protein 42
comp73417_c3_seq1	Regulation of nuclear pre-mRNA domain-containing protein 1B
comp73421_c0_seq1	Ferric-chelate reductase 1
comp73422_c0_seq2	Syntaxin 5A
comp73423_c1_seq3	S-adenosylmethionine mitochondrial carrier protein
comp73427_c1_seq1	Retinoic acid receptor RXR-alpha-A
comp73428_c0_seq1	Peptidase M20 domain-containing protein 2
comp73434_c0_seq2	Ataxin-3
comp73435_c2_seq3	Zgc:101130 protein
comp73438_c0_seq2	tRNA pseudouridine synthase
comp73441_c0_seq1	Pyroglutamyl-peptidase 1
comp73442_c1_seq1	Sodium-dependent glucose transporter 1
comp73443_c0_seq2	Insulin-degrading enzyme
comp73444_c0_seq1	Tektin-1
comp73445_c2_seq1	Extra sex combs
comp73445_c3_seq1	Fibropellin-3
comp73445_c4_seq1	Galactosyltransferase, putative
comp73445_c6_seq2	Beta-1,3-galactosyltransferase, putative
comp73446_c0_seq1	Zinc finger protein 410
comp73449_c9_seq4	Inositol triphosphate 3-kinase C, putative
comp73450_c1_seq3	Protein flp
comp73452_c0_seq1	Protein toll
comp73459_c1_seq7	CD82 antigen
comp73462_c4_seq2	Vesicle transport protein GOT1B
comp73464_c0_seq2	Serine/arginine repetitive matrix protein 2
comp73466_c0_seq1	Fibrinogen-related protein
comp73466_c1_seq1	Fibrinogen-related protein 5
comp73466_c1_seq2	Fibrinogen-related protein 5
comp73467_c0_seq5	Coiled-coil domain-containing protein 61
comp73468_c0_seq1	T-complex protein 1 subunit epsilon
comp73470_c0_seq1	LOC100124933 protein
comp73473_c0_seq3	GDP-mannose 4,6 dehydratase
comp73474_c1_seq1	Preprotein translocase YidC subunit
comp73476_c0_seq1	Multiple epidermal growth factor-like domains 10
comp73477_c1_seq1	Cysteine protease ATG4B
comp73479_c0_seq1	Runt-related transcription factor 1
comp73480_c0_seq2	Transporter
comp73481_c0_seq1	Phytanoyl-CoA dioxygenase domain-containing protein 1
comp73482_c0_seq1	Fragile X mental retardation protein
comp73483_c0_seq2	Long-chain-fatty-acid--CoA ligase 1
comp73484_c0_seq2	4656HH
comp73487_c0_seq1	Protein roadkill
comp73490_c0_seq4	Zgc:112210
comp73492_c2_seq1	Palmitoyltransferase ZDHHC3
comp73493_c1_seq1	Vacuolar sorting protein VPS28, putative
comp73494_c0_seq3	Lachesin
comp73495_c0_seq6	Serine/threonine-protein kinase Nek9
comp73497_c0_seq1	Acid phosphatase-like protein 2-like
comp73498_c5_seq1	C-C chemokine receptor type 6
comp73503_c0_seq1	3-demethylubiquinone-9 3-methyltransferase
comp73506_c0_seq2	BTB/POZ domain-containing protein KCTD4
comp73508_c0_seq1	Leucine-rich repeat flightless-interacting protein 2
comp73509_c0_seq2	PDZ and LIM domain protein Zasp
comp73510_c0_seq4	Caprin-2
comp73511_c0_seq7	Pol-like protein
comp73511_c0_seq9	Pol-like protein
comp73512_c0_seq1	Fatty acid-binding protein, brain
comp73514_c2_seq2	Chromosome 4 SCAF14575, whole genome shotgun sequence
comp73515_c5_seq2	Zgc:158644
comp73516_c0_seq2	Legumain
comp73517_c0_seq6	GF18508
comp73519_c0_seq3	N-acetyltransferase 15-like
comp73521_c2_seq1	tRNA-splicing endonuclease subunit Sen34
comp73523_c2_seq1	BRCA1-A complex subunit BRE
comp73526_c0_seq3	Ubiquitin carboxyl-terminal hydrolase
comp73527_c1_seq2	Monocarboxylate transporter 4
comp73527_c1_seq3	Monocarboxylate transporter 4
comp73527_c1_seq11	Monocarboxylate transporter 4
comp73528_c3_seq5	Cytochrome P450 10
comp73528_c5_seq1	Transposase
comp73529_c0_seq2	PDZ and LIM domain protein 1
comp73530_c2_seq2	Coiled-coil domain-containing protein 104
comp73532_c1_seq1	AGAP000199-PA
comp73537_c0_seq2	Hypothetical conserved protein 857
comp73539_c0_seq1	Alpha-centractin
comp73542_c0_seq4	Disks large-like protein 5
comp73544_c1_seq7	Beta-1,3-galactosyltransferase 5
comp73546_c0_seq2	Neurotrypsin
comp73546_c0_seq3	Protease, serine, 12 (Neurotrypsin, motopsin)
comp73546_c0_seq4	Neurotrypsin
comp73550_c0_seq3	tRNA (guanine-N(7)-)-methyltransferase subunit WDR4
comp73553_c2_seq1	Notchless homolog 1
comp73554_c3_seq1	MORN repeat-containing protein 3
comp73558_c0_seq1	Papilin
comp73558_c0_seq2	Papilin (Fragment)
comp73558_c0_seq3	Papilin
comp73558_c0_seq4	Papilin
comp73558_c0_seq6	Papilin
comp73560_c0_seq1	Dpy-19-like protein 1
comp73567_c0_seq1	Ankyrin-3
comp73568_c6_seq4	Non-neuronal cytoplasmic intermediate filament protein
comp73568_c6_seq7	Non-neuronal cytoplasmic intermediate filament protein
comp73568_c10_seq2	Stathmin
comp73568_c10_seq7	Stathmin
comp73571_c1_seq1	HIV-1 Tat interactive protein 2, 30kDa
comp73572_c0_seq1	Pseudouridylate synthase 10
comp73573_c0_seq1	Isocitrate dehydrogenase [NADP]
comp73574_c1_seq2	GE21493
comp73575_c0_seq1	Long-chain-fatty-acid--CoA ligase 4
comp73576_c0_seq1	Protein TALPID3
comp73579_c1_seq3	ORF2-encoded protein (Fragment)
comp73581_c0_seq1	DNAation factor subunit beta
comp73587_c0_seq1	Twist-related protein 2
comp73589_c2_seq9	RING finger protein nhl-1
comp73590_c0_seq2	E3 ubiquitin-protein ligase TRIM33
comp73591_c1_seq1	LOC445834 protein (Fragment)
comp73592_c2_seq1	Translation initiation factor 2C, putative
comp73592_c2_seq5	Protein argonaute-2
comp73593_c0_seq1	Protection of telomeres protein 1
comp73594_c0_seq1	AAEL001906-PA
comp73595_c2_seq1	E3 ubiquitin-protein ligase DZIP3
comp73595_c3_seq2	Titin
comp73595_c3_seq11	Titin
comp73602_c0_seq1	SoxE
comp73602_c3_seq1	Transcription factor Sox-8
comp73606_c5_seq5	Centromere protein S
comp73607_c0_seq2	Telomerase reverse transcriptase
comp73608_c0_seq1	Scalloped
comp73608_c1_seq2	Scalloped-like transcription factor
comp73609_c0_seq1	Glutathione S-transferase sigma 1
comp73617_c0_seq1	Protein CEPU-1
comp73618_c0_seq1	Eosinophil peroxidase
comp73619_c0_seq1	Teneurin-3
comp73619_c0_seq6	Teneurin-3
comp73620_c1_seq2	Sushi domain-containing protein 2
comp73621_c1_seq2	Hypothetical LOC100005854
comp73623_c4_seq1	Rab11 family-interacting protein 1
comp73624_c0_seq2	Trafficking protein particle complex subunit 2
comp73627_c0_seq1	Prolylcarboxypeptidase (Angiotensinase C)
comp73630_c1_seq2	Transcription elongation factor SPT6
comp73632_c0_seq1	Temptin
comp73634_c0_seq3	Retinoic acid receptor RXR-alpha
comp73634_c1_seq5	Aggrecan core protein
comp73637_c0_seq1	Allograft inflammatory factor-1-like protein
comp73639_c0_seq1	Myotubularin-related protein 10-A
comp73641_c0_seq2	Voltage-gated hydrogen channel 1
comp73642_c0_seq1	Membrane primary amine oxidase
comp73644_c0_seq1	F-box-like/WD repeat-containing protein TBL1XR1
comp73646_c1_seq2	Peptidylglycine alpha-hydroxylating monooxygenase
comp73647_c0_seq1	Sorbin and SH3 domain-containing protein 1
comp73649_c4_seq2	Solute carrier organic anion transporter family member 5A1
comp73650_c0_seq2	GH11608
comp73652_c0_seq1	Valyl-tRNA synthetase
comp73653_c1_seq1	LOC100125133 protein
comp73654_c5_seq3	Mitochondrial folate transporter/carrier
comp73655_c0_seq3	MGC115123 protein
comp73656_c0_seq1	BTB and MATH domain-containing protein 36
comp73657_c0_seq3	S-crystallin SL11
comp73658_c0_seq1	Toll receptor
comp73659_c1_seq1	LOC733440 protein
comp73663_c0_seq9	Neurogenic locus notch-like protein 1
comp73663_c0_seq10	Neurogenic locus notch-like protein 1
comp73664_c3_seq3	BTB/POZ domain-containing protein 17
comp73665_c0_seq1	GTP-binding protein Rit2, putative
comp73666_c0_seq7	Ankyrin-3
comp73670_c0_seq1	Ribonucleoside-diphosphate reductase
comp73671_c0_seq1	Short-chain collagen C4
comp73673_c0_seq1	Transmembrane protein adipocyte-associated 1 homolog
comp73674_c0_seq3	Histidine-rich glycoprotein, putative
comp73674_c0_seq4	Nucleotide exchange factor SIL1
comp73674_c0_seq6	GfV-C9-ORF1
comp73675_c5_seq1	UBX domain-containing protein 1
comp73675_c7_seq5	Protein phosphatase 1D
comp73676_c0_seq5	WD repeat-containing protein 33
comp73677_c0_seq2	Cytoplasmic phosphatidylinositol transfer protein 1
comp73678_c0_seq1	Zinc finger and BTB domain-containing protein 24
comp73681_c0_seq2	Dehydrodolichyl diphosphate synthase
comp73682_c0_seq2	Aldose 1-epimerase
comp73686_c1_seq1	Reverse transcriptase
comp73686_c2_seq2	Plasma alpha-L-fucosidase
comp73686_c3_seq2	TBC1 domain family member 23
comp73687_c0_seq2	Fibropellin-1
comp73689_c0_seq1	Flotillin-1
comp73690_c0_seq2	Paramyosin
comp73692_c0_seq1	78kDa glucose regulated protein
comp73693_c5_seq1	Armadillo repeat-containing X-linked protein 1
comp73694_c0_seq2	GJ22316
comp73696_c0_seq3	YTH domain-containing protein 1
comp73697_c0_seq6	Chromosome undetermined SCAF14625, whole genome shotgun sequence. (Fragment)
comp73698_c1_seq3	Sox17 protein (Fragment)
comp73700_c0_seq1	Translation initiation factor eIF-2B subunit epsilon
comp73702_c2_seq2	3-hydroxyisobutyryl-CoA hydrolase, mitochondrial
comp73703_c0_seq1	Phosphatidylinositol-glycan biosynthesis class F protein
comp73704_c0_seq7	60S ribosomal protein L3, putative
comp73708_c2_seq1	CUGBP Elav-like family member 4
comp73708_c3_seq5	Tnrc4 protein
comp73708_c3_seq15	CUGBP Elav-like family member 4
comp73709_c0_seq1	Nucleolysin TIA-1
comp73709_c1_seq1	Apoptosis-promoting RNA-binding protein TIA-1/TIAR
comp73711_c4_seq4	Biotin-protein ligase
comp73711_c4_seq7	17-beta-hydroxysteroid dehydrogenase 14
comp73713_c0_seq1	Protein FAM60A
comp73714_c0_seq6	Protein SON
comp73714_c0_seq9	Protein SON
comp73717_c0_seq1	CTP synthase 1
comp73717_c1_seq3	CTP synthase 1
comp73717_c2_seq2	Protein aurora borealis
comp73718_c0_seq1	FACT complex subunit SSRP1
comp73719_c0_seq1	Mediator of RNA polymerase II transcription subunit 1
comp73719_c1_seq1	Mediator of RNA polymerase II transcription subunit 1
comp73719_c1_seq2	Mediator of RNA polymerase II transcription subunit 1
comp73719_c2_seq1	Mediator of RNA polymerase II transcription subunit 1
comp73720_c0_seq5	Foot protein 1 variant 1
comp73721_c0_seq2	Actophorin
comp73722_c0_seq7	Redox-regulatory protein FAM213A
comp73725_c0_seq1	Tyramine receptor ser-2
comp73725_c6_seq1	Tyramine receptor ser-2
comp73726_c0_seq1	Nicotinic acetylcholine receptor alpha 1 subunit
comp73727_c0_seq2	Transmembrane protein C2orf18
comp73728_c0_seq3	Phosphoglycerate kinase
comp73728_c1_seq3	N-acetyl-D-glucosamine kinase
comp73729_c0_seq2	Zinc finger protein ubi-d4
comp73731_c0_seq9	GI13329
comp73732_c0_seq1	Acyl-coenzyme A amino acid N-acyltransferase 2
comp73733_c5_seq1	Ubiquitin-specific peptidase-like protein 1
comp73736_c0_seq9	Shaw potassium channel Kv3.1a
comp73737_c0_seq1	Receptor-type tyrosine-protein phosphatase N2
comp73737_c1_seq1	Receptor-type tyrosine-protein phosphatase N2
comp73741_c0_seq3	Methylmalonyl-CoA epimerase, mitochondrial
comp73742_c3_seq1	Sulfotransferase family cytosolic 1B member 1
comp73743_c0_seq1	Egl nine 1 protein (Fragment)
comp73747_c0_seq1	Hepatocyte nuclear factor 4-alpha
comp73748_c0_seq1	Cytosolic phospholipase A2
comp73749_c0_seq1	Ankyrin repeat domain-containing protein 50
comp73750_c4_seq3	Ankyrin-3
comp73751_c0_seq1	Spermidine synthase
comp73752_c0_seq1	Histone acetyltransferase MYST4
comp73754_c1_seq4	Receptor interacting protein kinase 1a
comp73754_c4_seq1	Plexin domain-containing protein 2
comp73756_c1_seq1	Growth arrest and DNA-damage-inducible protein GADD45 gamma
comp73759_c1_seq1	Sialate O-acetylesterase
comp73759_c1_seq6	Sialate O-acetylesterase
comp73759_c1_seq7	Sialate O-acetylesterase
comp73759_c1_seq9	Sialate O-acetylesterase
comp73760_c2_seq2	ELL-associated factor 1
comp73763_c0_seq1	Tripartite motif-containing protein 45
comp73764_c0_seq5	Galanin receptor type 2
comp73769_c0_seq7	Beta-1,3-galactosyltransferase 1
comp73772_c0_seq1	Homeotic protein empty spiracles (Fragment)
comp73773_c1_seq4	E3 ubiquitin-protein ligase MIB2
comp73776_c0_seq1	Peroxisomal NADH pyrophosphatase NUDT12
comp73777_c1_seq1	Hemicentin-1
comp73778_c0_seq1	DNA damage-regulated autophagy modulator protein 2
comp73780_c1_seq3	Nuclear receptor ROR-alpha
comp73781_c0_seq4	GK12062
comp73782_c3_seq1	Tripartite motif-containing protein 3
comp73783_c1_seq1	Whole genome shotgun assembly, allelic scaffold set, scaffold scaffoldA_577
comp73784_c0_seq1	COP9 signalosome complex subunit 5
comp73785_c2_seq1	F-box/WD repeat-containing protein 1A
comp73786_c1_seq1	MGC130903 protein
comp73788_c0_seq6	GA13115
comp73788_c0_seq9	Inositol hexakisphosphate and diphosphoinositol-pentakisphosphate kinase 2
comp73788_c0_seq13	Inositol hexakisphosphate and diphosphoinositol-pentakisphosphate kinase
comp73789_c1_seq1	Rhodopsin, GQ-coupled
comp73791_c3_seq1	Chromosome 3 SCAF15050, whole genome shotgun sequence
comp73792_c0_seq5	Short transient receptor potential channel 3
comp73794_c0_seq1	Hemocyte transglutaminase
comp73794_c1_seq1	Transglutaminase
comp73794_c2_seq2	AGAP009100-PA (Fragment)
comp73795_c0_seq2	Hypoxanthine-guanine phosphoribosyltransferase
comp73798_c0_seq1	Glycerophosphodiester phosphodiesterase domain-containing protein 5
comp73800_c0_seq3	Titin
comp73803_c0_seq1	Cytochrome b5 domain-containing protein 2
comp73804_c0_seq1	Splicing factor U2AF 26 kDa subunit
comp73805_c1_seq3	Fibropellin-1
comp73806_c2_seq4	Conserved oligomeric Golgi complex subunit 8
comp73806_c2_seq5	Conserved oligomeric Golgi complex subunit 8
comp73811_c0_seq2	Leucine-rich repeat-containing protein 69
comp73813_c0_seq2	Feeding circuit activating peptides
comp73813_c0_seq3	Feeding circuit activating peptides
comp73815_c1_seq1	Tripartite motif-containing protein 3
comp73815_c1_seq2	Tripartite motif-containing protein 56
comp73815_c2_seq2	Tripartite motif-containing protein 56
comp73819_c0_seq1	THO complex subunit 3-like protein (Fragment)
comp73820_c0_seq2	GF22585
comp73821_c0_seq1	Para-hydroxybenzoate--polyprenyltransferase, mitochondrial
comp73821_c0_seq4	Para-hydroxybenzoate--polyprenyltransferase, mitochondrial
comp73821_c0_seq5	Para-hydroxybenzoate--polyprenyltransferase, mitochondrial
comp73822_c0_seq1	RUN domain-containing protein 1
comp73823_c3_seq1	Threonine dehydratase catabolic
comp73824_c1_seq1	Alternative oxidase
comp73826_c0_seq1	Peptidylprolyl isomerase domain and WD repeat-containing protein 1
comp73827_c0_seq1	Transport protein Sec61 subunit alpha isoform 2 (Fragment)
comp73828_c0_seq2	Inositol oxygenase
comp73829_c2_seq4	Chitobiase
comp73831_c0_seq3	C-Jun NH2-terminal kinase
comp73832_c1_seq1	PDZ domain-containing protein 6
comp73832_c1_seq2	PDZ domain-containing protein 6
comp73835_c3_seq2	AP2-associated protein kinase 1
comp73835_c3_seq6	AP2-associated protein kinase 1
comp73835_c4_seq1	AP2-associated protein kinase 1
comp73836_c5_seq11	MIP20585p (Fragment)
comp73839_c0_seq1	Tctex1 domain-containing protein 1-B
comp73840_c0_seq2	SID1 transmembrane family member 1
comp73842_c0_seq3	COP9 signalosome complex subunit 3
comp73842_c0_seq5	COP9 signalosome complex subunit 3
comp73846_c1_seq1	UPF0462 protein C4orf33-like protein
comp73847_c0_seq2	Tetraspanin-7
comp73848_c0_seq2	MGC81877 protein
comp73849_c0_seq1	Kinesin light chain 3
comp73849_c0_seq2	Kinesin light chain 3
comp73849_c2_seq1	Kinesin light chain 3
comp73850_c0_seq1	Ankyrin repeat domain-containing protein 17
comp73852_c1_seq2	Zinc finger matrin type 2
comp73853_c1_seq6	Zinc-binding alcohol dehydrogenase domain-containing protein 2 (Fragment)
comp73853_c3_seq1	Endonuclease-reverse transcriptase
comp73855_c0_seq1	LOC100049747 protein
comp73857_c0_seq2	Protein IMPACT
comp73857_c1_seq1	Orexin receptor type 2
comp73857_c2_seq1	Thyrotropin-releasing hormone receptor
comp73859_c0_seq3	1300018I17Rik protein (Fragment)
comp73859_c1_seq1	VPS9 domain-containing protein 1
comp73860_c0_seq1	Homeobox protein LOX2
comp73862_c0_seq1	Cholecystokinin receptor
comp73862_c2_seq1	Cholecystokinin receptor type A
comp73863_c0_seq1	Rho-related BTB domain-containing protein 1
comp73864_c0_seq2	Krueppel-like factor 1
comp73864_c0_seq6	Krueppel-like factor 1
comp73866_c11_seq1	Tumor necrosis factor receptor superfamily member 16
comp73869_c0_seq2	Glutamic acid-rich protein cNBL1700
comp73871_c1_seq2	Huntingtin-interacting protein 1
comp73871_c1_seq4	Huntingtin-interacting protein 1
comp73874_c0_seq1	BTB/POZ domain-containing protein KCTD16
comp73875_c1_seq1	Lysophospholipid acyltransferase 7
comp73875_c2_seq2	Lysophospholipid acyltransferase 7
comp73876_c0_seq2	Chromodomain-helicase-DNA-binding protein 1-like protein
comp73877_c1_seq4	Calcitonin receptor
comp73879_c0_seq2	Cortactin-binding protein 2
comp73880_c1_seq2	WD repeat-containing protein 54
comp73881_c0_seq2	Probable thiopurine S-methyltransferase
comp73883_c0_seq2	Coiled-coil domain-containing protein 42-like protein
comp73884_c0_seq1	Cytochrome P450 4F22
comp73884_c1_seq1	Serine/threonine-protein kinase SSK22
comp73885_c0_seq3	Carbohydrate sulfotransferase 11
comp73886_c0_seq4	Galectin-3-binding protein
comp73887_c0_seq2	DNA damage-regulated autophagy modulator protein 2
comp73888_c1_seq32	General transcription factor 3C polypeptide 4
comp73893_c0_seq2	Cell adhesion molecule 4
comp73893_c0_seq3	Echinoid, putative
comp73893_c0_seq6	Cell adhesion molecule 4
comp73894_c0_seq1	SCO1-like protein, mitochondrial
comp73895_c1_seq1	Inositol polyphosphate 1-phosphatase
comp73896_c2_seq1	Ankyrin repeat domain-containing protein 45
comp73898_c4_seq1	Tripartite motif-containing protein 56
comp73899_c1_seq3	Septin-7
comp73900_c0_seq1	AAEL002493-PA
comp73902_c0_seq2	Bambi
comp73904_c0_seq1	Jouberin
comp73905_c0_seq2	Caspase 8
comp73907_c1_seq1	Tubulin--tyrosine ligase-like protein 12
comp73909_c0_seq2	Sialin
comp73911_c0_seq1	Neutral and basic amino acid transport protein rBAT
comp73912_c0_seq4	Homeobox protein unc-4-like protein
comp73915_c0_seq7	Titin
comp73916_c0_seq2	Microphthalmia-associated transcription factor
comp73918_c0_seq6	Glutathione S-transferase C-terminal domain-containing protein
comp73919_c0_seq1	UPF0698 transmembrane protein C14orf83-like protein
comp73920_c0_seq1	Regulator of G-protein signaling 7
comp73921_c2_seq2	Protease-associated domain-containing protein of 21 kDa
comp73922_c0_seq2	Calexcitin
comp73924_c0_seq1	Fork head domain transcription factor slp2
comp73925_c0_seq1	Glycogen synthase kinase
comp73930_c0_seq2	Noggin-2
comp73931_c0_seq1	Kinesin-associated protein 3
comp73932_c0_seq2	Neuropeptide capa receptor
comp73933_c5_seq3	CRE-UNC-22 protein
comp73934_c0_seq2	GJ20949
comp73935_c0_seq1	Protein phosphatase 1 regulatory subunit 3B
comp73936_c2_seq1	Ankyrin repeat and SOCS box protein 2
comp73937_c0_seq2	Carbonyl reductase [NADPH] 1
comp73938_c1_seq2	Si:dkeyp-84a8.8
comp73939_c2_seq2	Glutathione S-transferase zeta
comp73939_c2_seq3	Glutathione S-transferase zeta
comp73942_c0_seq1	Fibrocystin-L
comp73942_c1_seq1	Fibrocystin-L (Fragment)
comp73942_c2_seq1	Fibrocystin-L
comp73942_c3_seq1	Fibrocystin-L
comp73942_c4_seq1	Fibrocystin-L (Fragment)
comp73942_c4_seq2	Fibrocystin-L
comp73942_c5_seq1	Tyrosine-protein kinase receptor
comp73942_c5_seq2	Tyrosine-protein kinase receptor
comp73942_c5_seq3	Fibrocystin-L (Fragment)
comp73943_c0_seq1	Ectonucleoside triphosphate diphosphohydrolase 3
comp73943_c1_seq1	Ectonucleoside triphosphate diphosphohydrolase 3
comp73944_c1_seq1	Hemicentin-1
comp73944_c6_seq2	GI18925
comp73945_c0_seq1	High mobility group protein DSP1
comp73946_c0_seq1	Protein Wnt
comp73947_c0_seq10	Serine/threonine-protein phosphatase 4 regulatory subunit 4
comp73949_c1_seq3	Radial spoke head protein 9-like protein
comp73949_c1_seq5	Zinc finger CCCH domain-containing protein 15
comp73952_c0_seq1	Zinc finger protein 560
comp73954_c0_seq1	Kelch-like protein 24 (Fragment)
comp73956_c0_seq2	Bardet-Biedl syndrome 4 protein
comp73957_c2_seq8	Arrestin domain-containing protein 2
comp73958_c0_seq1	Arsenite methyltransferase
comp73958_c3_seq1	Arsenite methyltransferase
comp73959_c0_seq2	Pro-neuregulin-2, membrane-bound isoform
comp73961_c0_seq1	Thiamin pyrophosphokinase 1
comp73963_c0_seq1	COMMD3 protein
comp73964_c0_seq3	Activin-like protein
comp73965_c0_seq1	WD repeat-containing protein 18
comp73966_c4_seq1	Disintegrin and metalloproteinase domain-containing protein 10
comp73966_c5_seq4	Polyprotein (Fragment)
comp73966_c5_seq24	Polyprotein (Fragment)
comp73966_c5_seq25	ADAM 10
comp73968_c0_seq3	Cytochrome P450 2C8
comp73969_c0_seq1	EF-hand domain-containing protein D2
comp73970_c0_seq2	AGAP008490-PA (Fragment)
comp73971_c0_seq1	Chromosome undetermined SCAF14761, whole genome shotgun sequence. (Fragment)
comp73973_c0_seq1	Otopetrin-3
comp73974_c3_seq1	LOC100135148 protein (Fragment)
comp73975_c0_seq1	FtsJ methyltransferase domain-containing protein 1
comp73975_c0_seq2	FtsJ methyltransferase domain-containing protein 1
comp73978_c1_seq1	Splicing factor 3B subunit 3
comp73979_c1_seq1	Williams-Beuren syndrome chromosomal region 27 protein
comp73979_c1_seq5	Williams-Beuren syndrome chromosomal region 27 protein
comp73980_c0_seq1	Suppressor of tumorigenicity protein 14
comp73985_c0_seq2	Collagen alpha-1(XII) chain
comp73996_c0_seq1	T-complex protein 1 subunit gamma
comp74001_c0_seq1	Beta-1-syntrophin
comp74003_c0_seq1	Si:dkey-218h11.4 protein
comp74004_c0_seq5	Neuronal acetylcholine receptor subunit alpha-10
comp74005_c2_seq5	Sorting nexin-14
comp74008_c0_seq2	Alkylhydroperoxidase AhpD core:Uncharacterized peroxidase-related protein
comp74010_c5_seq9	Ataxin-2
comp74010_c7_seq1	LysM and putative peptidoglycan-binding domain-containing protein 2
comp74010_c7_seq3	LysM and putative peptidoglycan-binding domain-containing protein 2
comp74011_c1_seq1	Kelch-like protein 20
comp74013_c0_seq1	MAGUK p55 subfamily member 5
comp74015_c0_seq2	Zinc finger protein ZFAT
comp74015_c0_seq3	Zinc finger protein ZFAT
comp74016_c0_seq1	Aconitate hydratase, mitochondrial
comp74020_c0_seq2	Endonuclease/reverse transcriptase, putative
comp74021_c0_seq3	Ubiquitin-protein ligase E3B
comp74023_c0_seq2	Pleiomorphic adenoma gene-like 1 (Fragment)
comp74025_c1_seq1	ADP-ribosylation factor
comp74025_c1_seq2	ADP-ribosylation factor
comp74026_c0_seq1	Zgc:174877 protein
comp74027_c0_seq1	Amyloid protein-binding protein 2
comp74028_c0_seq1	EGF-like domain containing protein
comp74030_c0_seq3	Angio-associated migratory cell protein
comp74032_c0_seq2	Endoplasmic reticulum-Golgi intermediate compartment protein 2
comp74038_c1_seq2	Neuropeptide FF receptor 2
comp74039_c1_seq3	Methylglutaconyl-CoA hydratase, mitochondrial
comp74045_c0_seq1	Alpha-1,3-mannosyltransferase ALG2
comp74045_c1_seq1	WD repeat-containing protein 70
comp74046_c0_seq2	UPF0431 protein C1orf66-like protein
comp74047_c1_seq1	CDK5 regulatory subunit-associated protein 1
comp74048_c1_seq3	Peptidyl-tRNA hydrolase, putative
comp74050_c0_seq1	4-coumarate--CoA ligase
comp74051_c0_seq1	Protein hedgehog
comp74052_c2_seq2	SET and MYND domain-containing protein 5
comp74053_c0_seq1	RIB43A-like with coiled-coils protein 2
comp74054_c1_seq1	Alpha/beta hydrolase, putative
comp74054_c2_seq6	Protein kinase domain containing protein
comp74054_c2_seq8	Protein kinase domain containing protein
comp74054_c6_seq1	Alpha/beta hydrolase, putative
comp74055_c0_seq2	Tripartite motif-containing protein 54
comp74055_c1_seq2	Zinc metalloproteinase nas-25
comp74056_c1_seq1	Helicase POLQ-like protein
comp74057_c0_seq1	Heat shock 70 kDa protein 12A
comp74057_c0_seq2	Heat shock 70 kDa protein 12A
comp74058_c0_seq24	Protein lin-41
comp74059_c0_seq1	Ankyrin-1
comp74060_c0_seq2	C6orf115
comp74061_c0_seq1	Serine-threonine kinase receptor-associated protein
comp74063_c5_seq6	Protein XRP2
comp74065_c0_seq2	NADPH:adrenodoxin oxidoreductase, mitochondrial
comp74067_c0_seq1	Cullin-1
comp74068_c0_seq2	Puromycin-sensitive aminopeptidase
comp74069_c1_seq1	Synaptotagmin-4
comp74070_c2_seq1	Manganese-dependent ADP-ribose/CDP-alcohol diphosphatase
comp74070_c2_seq2	Manganese-dependent ADP-ribose/CDP-alcohol diphosphatase
comp74070_c2_seq6	Manganese-dependent ADP-ribose/CDP-alcohol diphosphatase
comp74071_c3_seq4	Lipase
comp74074_c0_seq1	LanC-like protein 1
comp74076_c0_seq1	Metal transporter CNNM2
comp74076_c0_seq10	Metal transporter CNNM2
comp74077_c1_seq1	Protein DEK
comp74078_c0_seq3	Serologically defined colon cancer antigen 1-like protein
comp74079_c0_seq1	Vesicle transport through interaction with t-SNAREs-like protein 1B
comp74082_c2_seq4	Probable pyridoxine biosynthesis SNZERR
comp74083_c1_seq1	O-acyltransferase
comp74084_c1_seq1	Transmembrane protein 129
comp74085_c0_seq1	Kelch repeat type 2-containing protein
comp74085_c3_seq1	F-box only protein 7
comp74086_c0_seq1	Rho-GTPase-activating protein, putative
comp74087_c0_seq1	Toll-like receptor d
comp74089_c0_seq1	AGAP002228-PA
comp74090_c0_seq1	Glutaryl-CoA dehydrogenase, mitochondrial
comp74093_c0_seq1	Toll-like receptor d
comp74093_c3_seq1	Toll-like receptor d
comp74093_c4_seq1	L-rhamnose-binding lectin CSL3
comp74095_c0_seq2	Cytochrome P450 3A
comp74097_c0_seq1	Pyrazinamidase/nicotinamidase
comp74100_c3_seq1	Acyl-CoA synthetase family member 2, mitochondrial
comp74101_c0_seq1	Location of vulva defective 1
comp74101_c1_seq1	Location of vulva defective 1
comp74101_c2_seq1	Location of vulva defective 1
comp74101_c3_seq2	Location of vulva defective 1
comp74101_c3_seq5	Location of vulva defective 1
comp74101_c4_seq1	Location of vulva defective 1
comp74101_c7_seq1	Location of vulva defective 1
comp74101_c8_seq1	Location of vulva defective 1
comp74102_c1_seq1	Tripartite motif-containing protein 3 (Fragment)
comp74104_c0_seq1	Carbohydrate sulfotransferase 15
comp74105_c0_seq4	DNA primase
comp74107_c0_seq2	Cyclophilin, putative
comp74108_c0_seq2	Ras-related protein Rab-15
comp74110_c0_seq2	FK506 binding protein 4
comp74113_c1_seq2	WW domain-containing oxidoreductase
comp74115_c0_seq1	Tachykinin-like peptide receptor 86C
comp74117_c0_seq1	Two-pore channel 2
comp74117_c0_seq3	Two pore calcium channel protein 2
comp74118_c0_seq12	Inosine-uridine preferring nucleoside hydrolase
comp74119_c0_seq2	BMSP
comp74120_c0_seq1	24-dehydrocholesterol reductase
comp74121_c5_seq12	Tetratricopeptide repeat protein 15
comp74122_c0_seq1	Protein CBG10904
comp74122_c1_seq4	Macrophage migration inhibitory-like factor protein
comp74125_c0_seq15	Receptor-type tyrosine-protein phosphatase H
comp74127_c0_seq1	AAEL009228-PA
comp74128_c0_seq2	Protein CASC3
comp74129_c0_seq2	Trimeric intracellular cation channel type B
comp74131_c0_seq1	Caveolin
comp74134_c0_seq4	Calcium-independent protein kinase C
comp74135_c0_seq2	Tripartite motif-containing protein 2
comp74136_c3_seq3	Dual specificity protein phosphatase 4
comp74138_c0_seq1	Novel protein
comp74139_c4_seq1	Axin interactor, dorsalization-associated protein
comp74143_c1_seq1	Armadillo repeat-containing protein 2
comp74145_c0_seq3	Neurofilament medium tail domain (Fragment)
comp74147_c0_seq2	Peroxiredoxin
comp74148_c0_seq1	ATP-binding cassette transporter sub-family A
comp74148_c1_seq2	ATP-binding cassette transporter sub-family A
comp74148_c2_seq2	ATP-binding cassette transporter sub-family A
comp74148_c3_seq1	ATP-binding cassette transporter sub-family A
comp74150_c0_seq1	LOC495959 protein
comp74154_c0_seq1	Zinc finger protein 40
comp74154_c0_seq3	Zinc finger protein 40
comp74155_c1_seq3	Low density lipoprotein receptor-related protein 3 (Fragment)
comp74156_c0_seq1	FMRFamide receptor
comp74158_c0_seq2	Epithelial-stromal interaction protein 1
comp74161_c0_seq1	B9 domain-containing protein 2
comp74163_c0_seq2	Protein farnesyltransferase/geranylgeranyltransferase type-1 subunit alpha
comp74166_c1_seq7	Biliverdin reductase A
comp74167_c2_seq3	DNA damage-binding protein 1
comp74169_c0_seq1	Ankyrin repeat and SOCS box protein 2
comp74170_c2_seq1	Transmembrane protein 53
comp74172_c0_seq1	Selenoprotein (Fragment)
comp74173_c0_seq2	Poly [ADP-ribose] polymerase 12
comp74174_c0_seq1	Ras family-like protein
comp74176_c0_seq1	Testican-1
comp74176_c1_seq1	Collagen alpha-1(XII) chain
comp74177_c0_seq1	Ribosome biogenesis protein WDR12-like protein
comp74178_c0_seq2	Leucine-rich repeat-containing protein 20
comp74180_c0_seq1	WD repeat-containing protein 61
comp74181_c0_seq1	Transient receptor potential cation channel subfamily A member 1
comp74184_c1_seq1	40S ribosomal protein S3a, putative
comp74189_c0_seq1	KLRAQ motif-containing protein 1
comp74190_c1_seq1	Mps one binder kinase activator-like 3
comp74190_c8_seq1	Rab GTPase-binding effector protein 1
comp74191_c2_seq1	GTPase IMAP family member 4
comp74191_c2_seq2	GTPase IMAP family member 4
comp74191_c2_seq4	GTPase IMAP family member 4
comp74191_c2_seq7	GTPase IMAP family member 4
comp74191_c2_seq8	GTPase IMAP family member 4
comp74191_c2_seq10	GTPase IMAP family member 4
comp74192_c1_seq2	Frizzled homolog 1
comp74192_c4_seq1	Spectrin beta chain, erythrocyte
comp74192_c5_seq1	Spectrin beta chain, erythrocyte
comp74192_c5_seq2	Spectrin beta chain, erythrocyte
comp74194_c1_seq4	Ubiquitin carboxyl-terminal hydrolase 27
comp74194_c1_seq5	Protein Bat1
comp74194_c1_seq9	Pol-like protein
comp74197_c0_seq3	Spinster-like protein 2
comp74199_c1_seq1	Ubiquitin-conjugating enzyme E2 G2
comp74202_c0_seq1	MGC69518 protein
comp74203_c2_seq3	Solute carrier family 22 member 21
comp74204_c1_seq1	Periostin
comp74205_c6_seq1	Zgc:153609
comp74206_c0_seq1	Exocyst complex component 5
comp74209_c2_seq1	Apoptosis-enhancing nuclease
comp74209_c2_seq3	Interferon-stimulated 20 kDa exonuclease-like 2
comp74210_c0_seq1	Double-stranded RNA-specific editase 1
comp74210_c1_seq1	RNA transcript variant a adenosine deaminase
comp74212_c0_seq4	Rhodopsin, GQ-coupled
comp74213_c0_seq1	Neurogenic locus Notch protein
comp74213_c0_seq2	Neurogenic locus Notch protein
comp74214_c0_seq1	Gamma-tubulin complex component 5
comp74216_c0_seq1	Ovochymase-1
comp74218_c0_seq1	26S protease regulatory subunit 4
comp74218_c1_seq1	WD repeat-containing protein C2orf86
comp74219_c0_seq3	Bifunctional coenzyme A synthase
comp74220_c0_seq6	Nucleoporin 153kDa
comp74221_c0_seq2	Histone-lysine N-methyltransferase, H3 lysine-79 specific
comp74222_c2_seq1	Homeobox protein extradenticle
comp74222_c2_seq12	Extradenticle
comp74222_c2_seq14	Extradenticle
comp74224_c0_seq1	Very long-chain specific acyl-CoA dehydrogenase, mitochondrial
comp74225_c0_seq2	Centromere protein I
comp74226_c1_seq2	Glycoprotein-N-acetylgalactosamine 3-beta-galactosyltransferase 1
comp74227_c0_seq1	JmjC domain-containing protein 8
comp74228_c1_seq1	Neuroglian
comp74232_c2_seq1	Stomatin-like protein 2 (Fragment)
comp74232_c3_seq2	Regucalcin
comp74236_c0_seq5	Ankyrin repeat domain-containing protein 17
comp74237_c1_seq1	Sorting nexin-13
comp74240_c0_seq2	Prestin
comp74240_c1_seq1	Prestin
comp74240_c2_seq1	Prestin
comp74241_c1_seq6	Tripartite motif-containing protein 56
comp74241_c1_seq7	E3 ubiquitin-protein ligase TRIM33
comp74243_c5_seq1	Mdm2-binding protein
comp74245_c0_seq4	Tripartite motif-containing protein 2
comp74245_c0_seq5	Tripartite motif-containing protein 56
comp74245_c0_seq7	Tripartite motif-containing protein 56
comp74247_c0_seq1	Basic salivary proline-rich protein 2 (Fragment)
comp74247_c2_seq2	RNA-binding protein 12
comp74248_c2_seq1	Serine/threonine-protein phosphatase
comp74249_c0_seq1	Iodothyronine deiodinase
comp74250_c0_seq1	Asparagine-linked glycosylation protein 11-like protein
comp74251_c0_seq2	Dimethyladenosine transferase
comp74252_c0_seq2	Cholecystokinin receptor
comp74254_c0_seq21	Calpain-5
comp74255_c0_seq1	Rab-like protein 5
comp74256_c8_seq1	Serine palmitoyltransferase 2
comp74259_c0_seq1	Glycosyltransferase-like protein LARGE1
comp74261_c0_seq4	Deleted in malignant brain tumors 1 protein
comp74262_c0_seq2	High-affinity choline transporter 1
comp74262_c0_seq5	High-affinity choline transporter 1
comp74263_c3_seq1	CBP80/20-dependent translation initiation factor
comp74267_c0_seq4	Kelch-like protein 20
comp74269_c1_seq2	MAPK/MAK/MRK overlapping kinase
comp74271_c4_seq1	Ceramide kinase-like protein
comp74272_c0_seq1	Ankyrin repeat and SOCS box protein 3
comp74273_c0_seq1	Y+L amino acid transporter 2
comp74275_c0_seq1	Tripartite motif-containing protein 2
comp74277_c1_seq2	Snurportin-1
comp74278_c1_seq1	Titin
comp74278_c1_seq2	Titin
comp74278_c1_seq3	Titin
comp74278_c1_seq5	Titin
comp74278_c3_seq1	Titin
comp74279_c0_seq3	Stanniocalcin
comp74281_c0_seq2	LOC100145546 protein
comp74281_c1_seq5	RNA polymerase I-specific transcription initiation factor RRN3
comp74283_c1_seq1	DNA-binding protein RFX5
comp74283_c4_seq1	DNA-binding protein RFX5
comp74283_c11_seq1	Small GTPase Rab27
comp74285_c0_seq1	E3 ubiquitin-protein ligase TRIM33
comp74285_c0_seq2	Tripartite motif-containing protein 56
comp74286_c1_seq1	LIM/homeobox protein Lhx3
comp74288_c2_seq2	Conserved uncharacterized protein
comp74292_c1_seq1	Regulator of G-protein signaling 22
comp74294_c0_seq7	Sorting nexin-24
comp74297_c0_seq1	Programmed cell death protein 2-like protein
comp74298_c0_seq2	Semaphorin-1A
comp74300_c0_seq1	Neural cell expressed, developmentally down-regulated 1
comp74301_c1_seq1	Tubulin epsilon chain (Fragment)
comp74303_c0_seq1	Protein SPEC3
comp74304_c3_seq1	Glypican-5
comp74305_c0_seq1	Coatomer subunit delta
comp74305_c1_seq1	Coatomer subunit delta
comp74307_c1_seq1	Omega class glutathione-s-transferase
comp74308_c1_seq1	AGAP012136-PA
comp74309_c6_seq1	SEC14-like protein 2
comp74309_c6_seq2	CDCA8 protein
comp74309_c6_seq5	SEC14-like protein 2
comp74309_c6_seq8	SEC14-like protein 2
comp74310_c1_seq1	E3 ubiquitin-protein ligase XIAP
comp74311_c0_seq1	Transcription initiation factor TFIID subunit 5
comp74312_c0_seq1	Polypeptide N-acetylgalactosaminyltransferase 11
comp74313_c0_seq2	Tudor domain-containing protein 7
comp74317_c1_seq2	Furin1-X
comp74318_c2_seq5	PR domain zinc finger protein 10
comp74319_c6_seq3	Charged multivesicular body protein 4b
comp74319_c6_seq5	Charged multivesicular body protein 4b
comp74320_c0_seq2	LYR motif-containing protein, putative (Fragment)
comp74323_c0_seq1	Transmembrane protein 87A
comp74326_c1_seq5	GTPase IMAP family member 4
comp74326_c1_seq14	Titin
comp74327_c0_seq2	Nuclear pore complex protein Nup205
comp74329_c2_seq5	Elongator complex protein 6
comp74329_c2_seq6	UPF0405 protein C3orf75-like protein
comp74330_c0_seq1	Protein BAT5
comp74331_c0_seq1	Cytosolic non-specific dipeptidase
comp74333_c0_seq1	Cholecystokinin receptor type A
comp74333_c0_seq7	Cholecystokinin receptor
comp74334_c0_seq1	Cytidine deaminase
comp74335_c0_seq1	CBN-ARF-3 protein
comp74335_c2_seq2	ADP-ribosylation factor 4-like
comp74335_c3_seq1	GG21011
comp74335_c4_seq3	Protein-tyrosine phosphatase-like member B
comp74336_c1_seq6	Protein FAM167A
comp74337_c0_seq2	Arylsulfatase B
comp74338_c0_seq1	Hypothetical conserved protein 750 (Fragment)
comp74340_c0_seq1	ERI1 exoribonuclease 3
comp74342_c0_seq4	LOC100144975 protein
comp74344_c1_seq1	GK20677
comp74344_c1_seq5	Nephrin
comp74344_c1_seq7	Nephrin, putative (Fragment)
comp74346_c0_seq1	U3 small nucleolar RNA-interacting protein 2
comp74346_c0_seq6	U3 small nucleolar RNA-interacting protein 2
comp74348_c0_seq1	Signal recognition particle 19 kDa protein
comp74349_c0_seq3	Major facilitator superfamily domain-containing protein 2
comp74354_c0_seq1	ADAM family mig-17
comp74355_c0_seq1	AGAP010792-PA (Fragment)
comp74358_c3_seq9	Rab-like protein 3
comp74359_c2_seq3	Suppressor of cytokine signaling 7
comp74359_c2_seq4	Suppressor of cytokine signaling 7
comp74365_c0_seq1	Peroxisomal leader peptide-processing protease
comp74366_c0_seq1	Pol-like protein
comp74368_c0_seq3	Baculoviral IAP repeat-containing protein 4
comp74368_c0_seq5	X-linked inhibitor of apotosis protein (Fragment)
comp74370_c0_seq4	Calcium-binding atopy-related autoantigen 1
comp74371_c1_seq1	Fascin
comp74374_c2_seq1	Ras-related protein Rab-1A
comp74377_c0_seq1	Iron-sulfur cluster assembly 1-like protein, mitochondrial
comp74378_c1_seq5	Baculoviral IAP repeat-containing protein 7-B
comp74382_c0_seq1	Myosin regulatory light chain sqh
comp74383_c0_seq1	Zgc:63779
comp74385_c0_seq1	Transmembrane protease, serine 9
comp74392_c0_seq6	Choline dehydrogenase
comp74394_c1_seq6	Cathepsin D
comp74396_c0_seq3	Rho-related GTP-binding protein RhoQ
comp74396_c0_seq4	Rho-related GTP-binding protein RhoQ
comp74397_c1_seq1	Catalase
comp74399_c0_seq1	SCO-spondin
comp74399_c2_seq1	Hemicentin-1 (Fragment)
comp74400_c1_seq1	Dynein heavy chain (Fragment)
comp74404_c0_seq3	Sjoegren syndrome nuclear autoantigen 1
comp74405_c1_seq7	Vacuolar protein sorting-associated protein 13C
comp74405_c1_seq28	Vacuolar protein sorting-associated protein 13C
comp74407_c1_seq2	F-box/WD repeat-containing protein 5
comp74409_c1_seq5	Folylpolyglutamate synthase
comp74410_c0_seq1	Aspartyl aminopeptidase
comp74411_c1_seq2	Zinc finger C3H1 domain-containing protein
comp74412_c2_seq1	Centrosomal protein of 72 kDa
comp74412_c4_seq3	Centrosomal protein of 76 kDa
comp74414_c0_seq1	Histone-lysine N-methyltransferase PRDM9
comp74414_c3_seq1	Zinc finger protein
comp74418_c0_seq2	Homeobox protein Hox-B4a
comp74418_c0_seq5	Serine/threonine-protein phosphatase 4 regulatory subunit 2-A
comp74419_c0_seq1	Dynactin subunit 4
comp74421_c1_seq1	Metal response element binding transcription factor
comp74424_c1_seq2	Tyrosine-protein kinase BAZ1B
comp74425_c1_seq1	Dynactin subunit 2
comp74426_c1_seq2	GK14391
comp74427_c0_seq2	Pre-mRNA-processing factor 17
comp74430_c0_seq1	Neuronal acetylcholine receptor subunit alpha-6
comp74432_c0_seq4	GTP-binding protein 10-like protein
comp74434_c3_seq1	LOC495204 protein
comp74434_c4_seq2	Zinc finger protein
comp74434_c5_seq1	Retinal dehydrogenase
comp74435_c0_seq1	Coiled-coil domain-containing protein 55
comp74440_c0_seq9	Protein neuralized
comp74440_c5_seq1	Ankyrin repeat domain-containing protein 54
comp74442_c2_seq1	LOC100158451 protein
comp74442_c4_seq2	N-terminal acetyltransferase B complex catalytic subunit NAT5
comp74443_c0_seq1	Blastula protease 10
comp74444_c0_seq2	TNF receptor-associated factor 7
comp74446_c0_seq5	Integral membrane protein DGCR2/IDD
comp74447_c0_seq1	Spartin
comp74448_c1_seq1	Sacsin
comp74449_c2_seq1	Sulfotransferase family cytosolic 1B member 1
comp74449_c2_seq3	Sulfotransferase family cytosolic 1B member 1
comp74451_c2_seq1	cAMP-dependent protein kinase regulatory subunit
comp74451_c2_seq3	cAMP-dependent protein kinase regulatory subunit
comp74453_c0_seq1	PACRG-like protein
comp74455_c2_seq2	Serine/threonine-protein kinase Nek10
comp74456_c0_seq1	Transmembrane protein 181 (Fragment)
comp74456_c0_seq3	Transmembrane protein, putative (Fragment)
comp74458_c0_seq2	Protein W03G9.7
comp74461_c1_seq4	Curculin domain-containing protein
comp74461_c1_seq5	Curculin domain-containing protein
comp74461_c1_seq7	Echotoxin A
comp74464_c0_seq1	Tyrosine-protein kinase Src42A
comp74468_c1_seq2	Tryparedoxin
comp74469_c0_seq1	39S ribosomal protein L47, mitochondrial
comp74470_c0_seq1	Probable Bax inhibitor-1
comp74472_c1_seq1	Glucose dehydrogenase [acceptor]
comp74472_c2_seq3	Glucose dehydrogenase [acceptor]
comp74473_c1_seq3	Ubiquitin thioesterase OTUB1
comp74474_c1_seq1	AP-1 complex subunit gamma-1
comp74475_c1_seq3	Reverse transcriptase (Fragment)
comp74475_c2_seq4	Protein ariadne-2
comp74477_c1_seq2	Ankyrin repeat domain-containing protein 54
comp74478_c1_seq1	Alternative protein ASNSD1
comp74482_c1_seq1	Vacuolar protein-sorting-associated protein 25
comp74485_c0_seq7	Heparan sulfate glucosamine 3-O-sulfotransferase 5
comp74489_c1_seq2	Group 3 secretory phospholipase A2
comp74491_c2_seq1	Poly [ADP-ribose] polymerase 12
comp74492_c0_seq1	Protocadherin-9
comp74493_c0_seq4	Methyltransferase-like protein 7A
comp74496_c0_seq2	Ankyrin repeat family A protein 2
comp74498_c0_seq3	Phosphoenolpyruvate phosphomutase
comp74498_c0_seq4	Phosphoenolpyruvate phosphomutase
comp74499_c0_seq1	Expressed protein
comp74500_c2_seq3	U6 snRNA-associated Sm-like protein LSm7
comp74500_c6_seq1	60S ribosomal protein L40A
comp74500_c7_seq12	Proliferation-associated protein 2G4
comp74501_c1_seq1	AAEL012539-PA
comp74502_c2_seq2	Sodium-and chloride-dependent glycine transporter 1
comp74502_c5_seq6	Sodium-and chloride-dependent glycine transporter 1
comp74502_c5_seq11	Sodium-and chloride-dependent glycine transporter 1
comp74505_c0_seq1	CD63 antigen
comp74511_c0_seq2	Receptor expression-enhancing protein 5
comp74515_c0_seq1	EGF-like domain-containing protein 2
comp74517_c0_seq6	Fructosamine-3-kinase
comp74517_c0_seq7	cDNA FLJ30276 fis, clone BRACE2002736, highly similar to Fructosamine-3-kinase
comp74518_c1_seq2	Novel protein (Fragment)
comp74519_c0_seq1	Heat shock 70 kDa protein 12B
comp74520_c1_seq1	Growth arrest-specific protein 8
comp74521_c2_seq1	Glutamate [NMDA] receptor subunit epsilon-2
comp74521_c3_seq2	Glutamate [NMDA] receptor subunit epsilon-2
comp74523_c0_seq2	Mitochondrial import inner membrane translocase subunit Tim10-B
comp74524_c1_seq1	Armadillo repeat-containing protein 8
comp74525_c3_seq3	D-aspartate oxidase
comp74526_c0_seq2	RWD domain-containing protein 3
comp74531_c0_seq3	Matrix metalloproteinase-21
comp74532_c1_seq1	RING finger protein nhl-1
comp74533_c4_seq1	Protein DJ-1
comp74533_c5_seq1	Melanoma-associated antigen G1
comp74534_c2_seq4	Two pore calcium channel protein 1
comp74534_c2_seq11	Two pore calcium channel protein 1
comp74536_c1_seq1	Glutamate receptor (Precursor)
comp74537_c0_seq1	Thymidine kinase
comp74538_c0_seq2	Ankyrin repeat protein, putative
comp74539_c0_seq3	Methyltransferase-like protein 13
comp74540_c1_seq3	Double C2-like domain-containing protein beta
comp74541_c0_seq1	E3 ubiquitin-protein ligase DZIP3
comp74541_c0_seq2	E3 ubiquitin-protein ligase DZIP3
comp74541_c0_seq5	E3 ubiquitin-protein ligase DZIP3
comp74541_c0_seq6	E3 ubiquitin-protein ligase DZIP3
comp74541_c0_seq7	E3 ubiquitin-protein ligase DZIP3
comp74541_c0_seq10	Apoptosis 1 inhibitor
comp74541_c0_seq11	E3 ubiquitin-protein ligase DZIP3
comp74542_c1_seq1	5-hydroxytryptamine receptor 4
comp74543_c3_seq1	Polyamine-modulated factor 1
comp74546_c0_seq2	Tctex1 domain-containing protein 1
comp74549_c0_seq2	snRNA-activating protein complex subunit 1
comp74551_c2_seq2	cDNA FLJ61285, highly similar to Trafficking kinesin-binding protein 1
comp74554_c1_seq1	T-cell receptor beta chain ANA 11, putative (Fragment)
comp74554_c2_seq3	Kynurenine formamidase
comp74556_c2_seq6	Pol-like protein
comp74556_c4_seq2	Pol-like protein
comp74556_c4_seq3	Pol-like protein
comp74556_c5_seq2	Pol-like protein (Fragment)
comp74556_c6_seq1	Pol-like protein
comp74556_c7_seq1	Tetratricopeptide repeat protein 38
comp74557_c0_seq14	Glycoprotein-N-acetylgalactosamine 3-beta-galactosyltransferase 1
comp74560_c0_seq8	Formin-2
comp74560_c1_seq1	Formin-2
comp74562_c0_seq1	Chitin deacetylase isoform A
comp74563_c0_seq2	Serine/threonine-protein kinase PLK1
comp74567_c0_seq4	Zinc finger protein AEBP2
comp74569_c0_seq2	Serine/threonine-protein kinase Nek4
comp74570_c2_seq1	LOC100158448 protein
comp74571_c0_seq1	DNA replication complex GINS protein PSF1
comp74572_c0_seq1	Appr-1-p processing domain protein
comp74573_c1_seq9	Membrane-associated progesterone receptor component 2
comp74575_c0_seq2	Serine/threonine-protein kinase 16
comp74575_c1_seq4	Tetratricopeptide repeat protein 39B
comp74576_c0_seq1	GTPase IMAP family member 7
comp74576_c1_seq2	Bifunctional ATP-dependent dihydroxyacetone kinase/FAD-AMP lyase (Cyclizing)
comp74577_c1_seq3	Conditioned medium factor receptor 1
comp74578_c0_seq1	USP6 N-terminal-like protein
comp74579_c4_seq1	Sorting nexin-17
comp74579_c4_seq3	Sorting nexin-17
comp74581_c0_seq1	Threonine synthase-like 1
comp74584_c1_seq6	Centromere/kinetochore protein zw10-like protein
comp74587_c0_seq1	GF10225
comp74590_c0_seq1	Venus kinase receptor (Fragment)
comp74591_c1_seq3	Ankyrin repeat and fibronectin type-III domain-containing protein 1
comp74592_c0_seq1	ATP/GTP-binding protein-like protein
comp74594_c3_seq1	High-affinity choline transporter 1
comp74594_c3_seq21	High-affinity choline transporter 1
comp74595_c0_seq5	MGC84893 protein
comp74596_c0_seq1	Zinc finger protein basonuclin-2
comp74599_c0_seq1	Transcriptional activator, TenA family
comp74601_c1_seq2	ABC protein, subfamily ABCG
comp74601_c1_seq5	Protein white
comp74603_c0_seq1	GRIP1-associated protein 1 (Fragment)
comp74604_c0_seq1	Heme-binding protein 2
comp74606_c0_seq2	Acetyltransferase
comp74607_c0_seq1	Neuronal acetylcholine receptor subunit alpha-7
comp74608_c1_seq1	Mitotic checkpoint protein BUB3
comp74618_c3_seq1	Cell division cycle 14 alpha protein
comp74618_c3_seq5	Dual specificity protein phosphatase CDC14A
comp74619_c1_seq1	Sushi, nidogen and EGF-like domain-containing protein 1
comp74620_c0_seq1	26S protease regulatory subunit 8
comp74622_c0_seq1	Transcription factor SUM-1
comp74624_c3_seq1	Alkaline ceramidase 3
comp74626_c1_seq2	Crystallin J1A
comp74627_c0_seq1	Acidic repeat-containing protein
comp74630_c1_seq1	Ubiquitin protein ligase
comp74630_c7_seq2	Si:ch211-284b7.3
comp74631_c0_seq1	Calpain-9
comp74631_c0_seq5	Calpain-9
comp74632_c0_seq1	Kynureninase
comp74632_c0_seq2	Kynureninase
comp74632_c1_seq1	Kynureninase
comp74632_c1_seq2	Kynureninase
comp74635_c0_seq1	Proprotein convertase subtilisin/kexin type 7
comp74638_c6_seq6	Neuromedin-U receptor 1
comp74639_c2_seq1	Lipoma HMGIC fusion partner-like 3 protein
comp74640_c0_seq1	Peptidyl-prolyl cis-trans isomerase-like 4
comp74640_c1_seq1	Peptidyl-prolyl cis-trans isomerase-like 4
comp74647_c3_seq1	Rab9 effector protein with kelch motifs
comp74647_c5_seq7	Guanine nucleotide exchange factor VAV2
comp74647_c5_seq18	Guanine nucleotide exchange factor VAV2
comp74647_c5_seq19	Guanine nucleotide exchange factor VAV2
comp74647_c5_seq33	Guanine nucleotide exchange factor VAV2
comp74648_c1_seq1	Interferon regulatory factor 2
comp74648_c2_seq1	Interferon regulatory factor 2
comp74649_c1_seq11	6-phosphofructo-2-kinase/fructose-2, 6-biphosphatase 3
comp74650_c2_seq1	Histone deacetylase
comp74650_c4_seq4	Emopamil-binding-like protein
comp74651_c1_seq4	Tyrosine-protein phosphatase Lar
comp74653_c0_seq3	Histone deacetylase 8
comp74654_c0_seq2	Multiple epidermal growth factor-like domains 10
comp74654_c4_seq1	Multiple epidermal growth factor-like domains 10
comp74654_c5_seq1	Stromal interaction molecule 1
comp74659_c0_seq1	CYP356A1
comp74660_c0_seq1	Periaxin
comp74661_c4_seq2	BAG family molecular chaperone regulator 1
comp74663_c1_seq2	Eukaryotic translation initiation factor 4B
comp74663_c1_seq3	Eukaryotic translation initiation factor 4B
comp74665_c2_seq1	28S ribosomal protein S11
comp74668_c0_seq1	Processing peptidase beta subunit, putative
comp74669_c1_seq3	Methylthioribulose-1-phosphate dehydratase
comp74670_c0_seq2	Ribulose-phosphate 3-epimerase
comp74673_c0_seq1	LAP3
comp74674_c1_seq4	BACR44L22.4-like protein
comp74676_c0_seq12	Williams-Beuren syndrome chromosomal region 27 protein
comp74676_c0_seq14	Williams-Beuren syndrome chromosomal region 27 protein
comp74677_c2_seq5	Alpha-latrocrustotoxin
comp74678_c0_seq1	Transcriptional repressor protein YY1
comp74679_c3_seq2	RNA-binding motif protein, X chromosome (Fragment)
comp74680_c0_seq1	G-protein coupled receptor 64
comp74680_c1_seq2	Neurogenic locus notch-like protein 4
comp74681_c0_seq1	Protein DPCD
comp74681_c3_seq2	Protein H10D18.5
comp74682_c0_seq2	Nucleoside diphosphate-linked moiety X motif 6
comp74683_c0_seq1	Cathepsin C
comp74685_c0_seq2	ATPase ASNA1 homolog
comp74688_c1_seq1	Vascular endothelial growth factor receptor 1
comp74688_c2_seq1	Vascular endothelial growth factor receptor 1
comp74688_c3_seq4	Kelch-like protein 29
comp74689_c1_seq1	Sulfotransferase family cytosolic 1B member 1
comp74690_c0_seq1	Ran guanine nucleotide release factor
comp74691_c0_seq1	Plasma alpha-L-fucosidase
comp74692_c0_seq4	cGMP-inhibited 3',5'-cyclic phosphodiesterase A
comp74692_c0_seq5	cGMP-inhibited 3',5'-cyclic phosphodiesterase A
comp74693_c3_seq2	T-cell receptor beta chain ANA 11, putative
comp74695_c0_seq1	FG-GAP repeat protein
comp74696_c0_seq2	Protein CBG20540
comp74698_c3_seq3	Zinc finger, C2H2 type family protein
comp74699_c0_seq1	CAP-Gly domain-containing linker protein 3
comp74699_c0_seq4	CAP-Gly domain-containing linker protein 3
comp74699_c3_seq1	CAP-Gly domain-containing linker protein 3
comp74702_c0_seq2	Ectoine hydroxylase
comp74702_c1_seq1	Ectoine hydroxylase
comp74706_c1_seq1	D-aspartate oxidase
comp74708_c0_seq1	Rho GTPase-activating protein 19
comp74708_c1_seq1	Rho GTPase-activating protein 19
comp74708_c1_seq3	Rho GTPase-activating protein 19
comp74710_c0_seq5	Inositol monophosphatase
comp74711_c0_seq2	Pre-mRNA-splicing factor SPF27
comp74712_c0_seq1	Cleavage stimulation factor 50 kDa subunit
comp74716_c1_seq2	Arginyl-tRNA synthetase 2, mitochondrial
comp74717_c0_seq1	U-box domain containing 5
comp74718_c1_seq3	Protein Wnt
comp74720_c1_seq1	Transcription factor HES-1
comp74726_c0_seq2	Glycoprotein-N-acetylgalactosamine 3-beta-galactosyltransferase 1
comp74727_c0_seq2	Mitochondrial translocator assembly and maintenance protein 41 homolog
comp74727_c1_seq1	MMP37-like protein, mitochondrial
comp74728_c2_seq1	Heparan sulfate glucosamine 3-O-sulfotransferase 5
comp74729_c0_seq1	Dentin matrix protein 4
comp74730_c0_seq1	Ankyrin repeat and MYND domain-containing protein 2
comp74731_c0_seq3	Lipopolysaccharide-induced tumor necrosis factor-alpha factor-like protein
comp74734_c4_seq1	Cytokine receptor-like factor 3
comp74735_c3_seq2	V-type proton ATPase subunit G
comp74737_c2_seq1	MAD protein
comp74739_c0_seq1	XK-related protein 4
comp74739_c1_seq1	XK-related protein 4
comp74740_c0_seq1	Solute carrier family 15 member 4
comp74743_c0_seq9	Synaptopodin-2
comp74744_c0_seq9	Monocarboxylate transporter 14
comp74744_c0_seq13	Monocarboxylate transporter 14
comp74745_c0_seq1	Progesterone-induced-blocking factor 1
comp74748_c1_seq9	von Willebrand factor D and EGF domain-containing protein
comp74752_c0_seq1	Cathepsin Z (Fragment)
comp74757_c0_seq2	Homeobox protein XHOX-7.1
comp74759_c0_seq1	Thymidine kinase 2, mitochondrial
comp74762_c0_seq1	Follistatin-related protein 4
comp74765_c0_seq1	SJCHGC07012 protein
comp74766_c0_seq1	Centromere protein J
comp74768_c1_seq2	G-protein coupled octopamine receptor, putative (Fragment)
comp74769_c0_seq9	Dopamine receptor 2
comp74772_c0_seq2	Unc-84-like protein A
comp74773_c1_seq5	GA14862
comp74773_c1_seq6	GK18049
comp74774_c4_seq1	Class A rhodopsin-like G-protein coupled receptor GPRnna15, putative
comp74775_c3_seq2	Tripartite motif-containing protein 2
comp74777_c2_seq1	Calmodulin-1
comp74778_c0_seq1	Branched-chain-amino-acid aminotransferase
comp74779_c0_seq3	Endothelin-converting enzyme 1
comp74780_c0_seq3	Transcription initiation factor TFIID subunit 3
comp74781_c0_seq1	Zinc finger protein 112-like protein
comp74783_c1_seq2	Rab3
comp74783_c1_seq3	Rab3
comp74783_c2_seq1	Ras-related protein Rab-3
comp74786_c0_seq1	Chloride transport protein 6
comp74788_c0_seq4	Suppressor of cytokine signaling 6
comp74789_c0_seq1	Beta B2-crystallin
comp74790_c0_seq2	Tripartite motif-containing protein 2
comp74792_c0_seq1	Glycoprotein 3-alpha-L-fucosyltransferase A
comp74795_c4_seq1	Zinc finger protein 227 (Fragment)
comp74798_c1_seq6	Krev interaction trapped protein 1
comp74799_c3_seq1	Polyprotein
comp74799_c7_seq1	Probable ubiquitin-conjugating enzyme E2 W-A
comp74799_c7_seq2	Polyprotein
comp74800_c1_seq4	RNA-binding protein 8A
comp74800_c1_seq5	RNA-binding protein 8A
comp74801_c0_seq4	Metallothionein
comp74803_c0_seq2	Ankyrin repeat and IBR domain-containing protein 1
comp74804_c2_seq2	Glutathione gamma-glutamylcysteinyltransferase 3
comp74805_c0_seq1	Protein neuralized
comp74807_c1_seq2	Serum response factor
comp74807_c1_seq3	Serum response factor
comp74808_c0_seq7	Uracil phosphoribosyltransferase
comp74811_c2_seq1	Thymidine phosphorylase
comp74812_c0_seq2	Delta-aminolevulinic acid dehydratase
comp74816_c0_seq1	INO80 complex subunit D
comp74817_c2_seq1	Protein ENL
comp74818_c0_seq4	MGC114783 protein
comp74818_c0_seq5	Chromosome undetermined SCAF12330, whole genome shotgun sequence
comp74818_c3_seq6	Chromosome undetermined SCAF12330, whole genome shotgun sequence
comp74821_c1_seq1	Multiple coagulation factor deficiency protein 2-like protein
comp74822_c0_seq1	Rotatin
comp74823_c0_seq1	GL20158
comp74823_c1_seq1	Poly(A) RNA polymerase gld-2-like protein A
comp74825_c0_seq2	GM16936 (Fragment)
comp74825_c0_seq3	GI21101
comp74826_c0_seq1	Probable tRNA (uracil-O(2)-)-methyltransferase
comp74827_c0_seq3	Thymocyte nuclear protein 1
comp74831_c2_seq1	Glutamyl-tRNA(Gln) amidotransferase subunit B, mitochondrial
comp74831_c2_seq2	Glutamyl-tRNA amidotransferase subunit B (Fragment)
comp74834_c0_seq1	Aristaless-like homeobox protein
comp74835_c0_seq1	UPF0451 protein C17orf61-like protein
comp74836_c0_seq1	Metallophosphoesterase 1 (Fragment)
comp74836_c0_seq2	Metallophosphoesterase 1 (Fragment)
comp74837_c0_seq2	Cyclin-D-binding Myb-like transcription factor 1
comp74838_c1_seq1	Poly(A) polymerase gamma
comp74840_c1_seq3	ABC transporter G family member 14
comp74840_c1_seq4	ABC transporter G family member 14
comp74840_c1_seq5	ABC transporter G family member 14
comp74840_c2_seq3	ABC transporter G family member 14
comp74842_c1_seq3	Coenzyme Q-binding protein COQ10-like protein B, mitochondrial
comp74843_c0_seq2	AAEL000383-PA
comp74845_c0_seq2	Viral A-type inclusion protein, putative
comp74849_c2_seq1	Cartilage matrix protein
comp74849_c4_seq1	Lipid phosphate phosphohydrolase 3
comp74850_c1_seq3	AP-4 complex accessory subunit tepsin
comp74851_c1_seq1	Tripartite motif-containing protein 2
comp74852_c0_seq2	Rhodopsin, GQ-coupled
comp74854_c0_seq1	SGT1-like protein
comp74855_c0_seq1	Ras association domain-containing protein 9
comp74862_c1_seq1	Tektin 3
comp74863_c0_seq1	Histone RNA hairpin-binding protein
comp74864_c0_seq2	UDP-glucuronosyltransferase 1-7C
comp74864_c0_seq3	UDP-glucuronosyltransferase 2B31
comp74865_c0_seq3	Zinc finger protein 317
comp74866_c0_seq3	Multidrug resistance-associated protein 5
comp74867_c0_seq2	Inverted formin-2
comp74867_c0_seq3	Inverted formin-2
comp74868_c2_seq3	Vacuolar protein sorting-associated protein 13C
comp74869_c1_seq1	Equilibrative nucleoside transporter 3
comp74869_c3_seq2	BTB/POZ domain-containing protein 3
comp74870_c1_seq1	Golgin subfamily A member 1
comp74873_c1_seq1	Electroneutral sodium bicarbonate exchanger 1
comp74877_c0_seq1	AGAP008474-PA
comp74878_c5_seq4	Cat eye syndrome critical region protein 6-like protein
comp74878_c5_seq10	Cat eye syndrome critical region protein 6-like protein
comp74878_c6_seq1	Spindle and kinetochore-associated protein 1
comp74879_c0_seq1	NADPH-dependent diflavin oxidoreductase 1
comp74880_c2_seq1	MYCBP-associated protein
comp74882_c0_seq1	Fanconi anemia group M protein
comp74882_c1_seq1	Fanconi anemia group M protein
comp74883_c1_seq1	UV excision repair protein RAD23 homolog B-like
comp74884_c0_seq1	Proactivator polypeptide
comp74886_c0_seq1	Protein O-linked-mannose beta-1,2-N-acetylglucosaminyltransferase 1
comp74887_c1_seq1	TATA box-binding-like protein 1
comp74889_c6_seq4	Protein mab-21
comp74889_c6_seq8	Protein mab-21
comp74889_c6_seq10	Protein mab-21
comp74889_c6_seq11	Protein mab-21
comp74894_c0_seq1	SH3 domain-containing YSC84-like protein 1
comp74895_c0_seq1	Serine/threonine-protein kinase PFTAIRE-1
comp74895_c0_seq2	LOC100145327 protein
comp74896_c1_seq1	E3 ubiquitin-protein ligase RSP5
comp74898_c0_seq1	Stress response protein nhaX
comp74899_c3_seq1	Nuclear inhibitor of protein phosphatase 1
comp74900_c0_seq1	AAEL005601-PA
comp74902_c2_seq5	Pol-like protein
comp74903_c0_seq1	P-glycoprotein
comp74908_c0_seq1	WD repeat-containing protein 51A
comp74911_c1_seq1	LIM domain-binding protein 3
comp74911_c1_seq12	LIM domain-binding protein 3
comp74911_c1_seq14	LIM domain-binding protein 3
comp74912_c0_seq2	Coiled-coil domain-containing protein 93
comp74912_c2_seq1	Coiled-coil domain-containing protein 93
comp74914_c0_seq2	Peroxisomal 3,2-trans-enoyl-CoA isomerase
comp74915_c0_seq5	Polyprotein (Fragment)
comp74915_c1_seq1	Polyprotein (Fragment)
comp74917_c0_seq1	Pre-mRNA-splicing factor SYF1
comp74918_c3_seq1	Rhodopsin, GQ-coupled
comp74918_c4_seq1	Tachykinin-like peptide receptor 86C
comp74918_c5_seq1	Leukotriene-B(4) omega-hydroxylase 1
comp74919_c1_seq1	Inhibitor of apoptosis protein
comp74920_c0_seq3	Replication factor A protein 1
comp74921_c0_seq1	Tripartite motif-containing protein 2
comp74923_c0_seq1	UPF0609 protein C4orf27
comp74925_c0_seq1	Hematopoietically-expressed homeobox protein hhex
comp74925_c1_seq1	Hematopoietically-expressed homeobox protein hhex
comp74926_c1_seq1	LOC494758 protein
comp74927_c0_seq1	DENN domain-containing protein 3
comp74928_c0_seq5	Reverse transcriptase
comp74931_c1_seq1	Zgc:172248
comp74933_c0_seq1	Protein escargot
comp74935_c0_seq9	Hemocyte protein-glutamine gamma-glutamyltransferase
comp74937_c5_seq17	Toll-like receptor d
comp74941_c0_seq1	Protein FAM135A (Fragment)
comp74941_c0_seq2	IP15632p (Fragment)
comp74943_c2_seq1	Poly [ADP-ribose] polymerase 16
comp74944_c0_seq1	STI1-like protein
comp74945_c0_seq3	Mediator of RNA polymerase II transcription subunit 6
comp74946_c1_seq2	Transmembrane protein C20orf46
comp74948_c2_seq1	Xanthine dehydrogenase
comp74949_c0_seq2	Zinc finger protein 658
comp74950_c0_seq2	Peptidyl-prolyl cis-trans isomerase
comp74950_c1_seq1	Testis-expressed sequence 9 protein
comp74952_c0_seq2	L-fucose kinase
comp74956_c0_seq2	Ankyrin repeat domain-containing protein 13B
comp74957_c0_seq1	Tyrosine-protein kinase receptor
comp74957_c1_seq1	Tyrosine-protein kinase receptor (Fragment)
comp74959_c0_seq6	Calcium/calmodulin-dependent protein kinase type II delta chain
comp74959_c0_seq10	CaM kinase II alpha
comp74960_c0_seq1	Tripartite motif-containing protein 45
comp74962_c1_seq5	Monocarboxylate transporter 12
comp74963_c4_seq1	DNA cross-link repair 1A protein
comp74964_c0_seq1	NAD(P) transhydrogenase, mitochondrial
comp74966_c1_seq1	Intraflagellar transport protein 57-like protein
comp74967_c2_seq2	Neurogenic locus notch-like protein 2
comp74969_c3_seq4	Zinc finger protein 106-like protein (Fragment)
comp74969_c3_seq6	Flocculin-like protein
comp74970_c1_seq1	Tubulin alpha chain
comp74971_c0_seq1	Arginine kinase
comp74972_c1_seq5	Pre-mRNA-processing factor 39
comp74972_c1_seq7	Pre-mRNA-processing factor 39
comp74973_c5_seq1	MGC83792 protein
comp74977_c2_seq1	Elongator complex protein 3
comp74978_c0_seq1	Whirlin
comp74979_c2_seq1	Delta-like protein C
comp74981_c0_seq5	Di-N-acetylchitobiase
comp74981_c0_seq14	Di-N-acetylchitobiase
comp74982_c3_seq6	Complexin
comp74982_c3_seq7	Complexin
comp74982_c3_seq11	Complexin
comp74983_c0_seq3	Retinol dehydrogenase 13
comp74984_c2_seq1	Transmembrane and ubiquitin-like domain-containing protein 1
comp74987_c0_seq5	Protein FAM65C
comp74989_c8_seq3	UPF0558 protein C1orf156-like protein
comp74991_c1_seq4	Lachesin, putative
comp74993_c3_seq1	TNF receptor-associated factor 2
comp74994_c0_seq1	Methylmalonic aciduria and homocystinuria type C-like protein
comp74995_c0_seq2	Copper chaperone for superoxide dismutase
comp74998_c0_seq2	3'-5' exonuclease domain-containing protein
comp74999_c0_seq2	Glutamyl-tRNA(Gln) amidotransferase subunit A, mitochondrial
comp75003_c0_seq1	AGAP008600-PA
comp75004_c0_seq1	Protein mab-21
comp75004_c1_seq1	Cohesin subunit SA-1
comp75006_c0_seq1	Triple functional domain protein
comp75007_c1_seq1	Tripartite motif-containing protein 56
comp75007_c3_seq1	Tripartite motif-containing protein 2
comp75007_c10_seq1	N-acylethanolamine-hydrolyzing acid amidase
comp75008_c0_seq1	Fas-binding factor 1
comp75008_c0_seq3	Fas-binding factor 1
comp75011_c0_seq1	Metalloproteinase inhibitor 1
comp75012_c0_seq1	Alpha-(1,3)-fucosyltransferase C
comp75012_c0_seq2	Alpha-(1,3)-fucosyltransferase C
comp75013_c1_seq3	Endothelial cells scavenger receptor
comp75015_c0_seq1	Phosphoglycolate phosphatase
comp75016_c0_seq4	Insulin-like growth factor-binding protein complex acid labile chain
comp75017_c0_seq1	Angiotensin-converting enzyme
comp75018_c0_seq1	Malignant fibrous histiocytoma-amplified sequence 1
comp75019_c5_seq2	Peptidyl-prolyl cis-trans isomerase
comp75019_c5_seq4	Peptidyl-prolyl cis-trans isomerase
comp75020_c0_seq1	Transcription regulator protein BACH1
comp75022_c0_seq1	ConoCAP
comp75022_c0_seq2	ConoCAP
comp75023_c0_seq4	ELAV 2-like protein
comp75025_c0_seq2	Usherin
comp75026_c0_seq2	Elongation factor 2
comp75027_c0_seq1	Salivary secreted protein
comp75031_c0_seq3	Ras-related protein Rab-30
comp75035_c0_seq1	Sister chromatid cohesion protein PDS5 homolog B
comp75036_c1_seq1	Alpha-aminoadipic semialdehyde dehydrogenase
comp75037_c1_seq1	Haloacid dehalogenase-like hydrolase domain-containing protein 1A
comp75037_c1_seq7	Haloacid dehalogenase-like hydrolase domain-containing protein 1A
comp75038_c1_seq1	T-cell immunomodulatory protein
comp75039_c3_seq5	Poly(ADP-ribose) glycohydrolase ARH3
comp75040_c0_seq8	Glutamate synthase [NADH], amyloplastic
comp75041_c9_seq1	Thioredoxin domain-containing protein 15
comp75042_c1_seq1	Protein smg8
comp75043_c0_seq4	Protein max
comp75044_c0_seq1	Eosinophil peroxidase
comp75045_c1_seq1	Protein couch potato
comp75045_c1_seq4	Protein couch potato
comp75045_c1_seq5	Protein couch potato
comp75047_c0_seq1	FAD synthetase
comp75049_c0_seq5	UPF0672 protein C3orf58
comp75050_c1_seq2	Exosome complex exonuclease RRP4
comp75053_c1_seq2	Cholecystokinin receptor type A
comp75053_c3_seq1	Pol-like protein
comp75053_c5_seq4	6-phosphogluconolactonase
comp75056_c0_seq1	Lachesin
comp75056_c0_seq2	Lachesin
comp75057_c3_seq6	Transmembrane protein 41B (Fragment)
comp75060_c0_seq1	MGC80473 protein
comp75063_c0_seq1	Tankyrase-1
comp75064_c7_seq1	Hepatocyte nuclear factor 6
comp75064_c8_seq1	Zinc finger protein DZIP1
comp75065_c3_seq1	Cholesterol 25-hydroxylase-like protein 1, member 2
comp75066_c0_seq1	CLIP-associating protein 1
comp75067_c1_seq1	Double-strand-break repair protein rad21-like protein
comp75070_c0_seq1	IK cytokine (Fragment)
comp75072_c0_seq1	Methyltransferase-like protein 17, mitochondrial isoform 2
comp75075_c1_seq5	Phosphorylase b kinase gamma catalytic chain, testis/liver isoform
comp75075_c3_seq1	Acid ceramidase
comp75076_c0_seq2	Golgi-associated PDZ and coiled-coil motif-containing protein
comp75077_c0_seq1	Alanine aminotransferase 2
comp75080_c1_seq1	Tectonic-3
comp75084_c1_seq1	Chromosome 10 SCAF15019, whole genome shotgun sequence. (Fragment)
comp75084_c1_seq3	Methylenetetrahydrofolate dehydrogenase 1 (Fragment)
comp75085_c1_seq3	Mediator of RNA polymerase II transcription subunit 25
comp75086_c2_seq2	Fibroblast growth factor 13
comp75087_c0_seq2	NUDIX domain-containing protein
comp75088_c1_seq1	V-ATPase subunit D
comp75089_c0_seq1	Transmembrane protein 173
comp75090_c1_seq1	PHD and RING finger domain-containing protein 1
comp75090_c1_seq2	PHD and RING finger domain-containing protein 1
comp75091_c0_seq2	Glucose-6-phosphatase 2
comp75092_c0_seq1	Integrator complex subunit 3
comp75093_c0_seq1	Ubiquitin carboxyl-terminal hydrolase 30
comp75094_c1_seq4	Vanilloid receptor
comp75094_c1_seq15	Vanilloid receptor
comp75095_c1_seq7	Transport protein Sec23A
comp75096_c0_seq1	Cyclin-related protein FAM58A
comp75098_c0_seq1	Protein stoned-B
comp75098_c1_seq1	Protein stoned-B
comp75103_c3_seq3	Muscle, skeletal receptor tyrosine protein kinase
comp75106_c4_seq1	Beta-1,4-N-acetylgalactosaminyltransferase bre-4
comp75107_c0_seq1	Histone-lysine N-methyltransferase MLL3
comp75108_c2_seq2	Differentially expressed in FDCP 8-like protein A
comp75109_c0_seq1	Titin
comp75110_c4_seq1	UPF0586 protein C9orf41-like protein
comp75110_c7_seq4	Caspase and RIP adapter (Fragment)
comp75110_c7_seq6	Kunitz-type serine protease inhibitor
comp75110_c7_seq13	Poly [ADP-ribose] polymerase 14
comp75112_c0_seq1	Proline-rich transmembrane protein 1
[truncated: 19,860 more rows]
