# Supplementary material for: Transcriptome Sequencing and Characterization of Japanese Scallop Patinopecten yessoensis from Different Shell Color Lines
Source: PLoS One. 2015 Feb 13;10(2):e0116406. doi: 10.1371/journal.pone.0116406 (PMC4332496; doi:10.1371/journal.pone.0116406)
Supplement: S3 Table — (XLSX) [file pone.0116406.s003.xlsx]

## Sheet: f1
pigmentation
GO	Description	ClassI	ClassII	Gene#	GeneID
GO:0043324	pigment metabolic process involved in developmental pigmentation	GO:0008150(biological_process)	GO:0008152(metabolic process)	6/13575	comp74570_c2_seq1;comp82048_c0_seq3;comp81887_c0_seq7;comp70704_c0_seq1;comp52781_c0_seq1;comp52781_c2_seq1;
GO:0043474	pigment metabolic process involved in pigmentation	GO:0008150(biological_process)	GO:0008152(metabolic process)	6/13575	comp74570_c2_seq1;comp82048_c0_seq3;comp81887_c0_seq7;comp70704_c0_seq1;comp52781_c0_seq1;comp52781_c2_seq1;
GO:0043473	pigmentation	GO:0008150(biological_process)	GO:0044699(single-organism process)	71/13575	comp78853_c2_seq1;comp79699_c0_seq7;comp73956_c0_seq2;comp72575_c3_seq2;comp73229_c5_seq1;comp82048_c0_seq3;comp70719_c1_seq1;comp66571_c1_seq3;comp82179_c0_seq1;comp80971_c1_seq1;comp66571_c1_seq1;comp52781_c0_seq1;comp13798_c0_seq1;comp52781_c2_seq1;comp81801_c1_seq14;comp63594_c0_seq2;comp61869_c0_seq1;comp72821_c2_seq1;comp74933_c0_seq1;comp81832_c0_seq1;comp81887_c0_seq7;comp71782_c0_seq1;co…
GO:0048069	eye pigmentation	GO:0008150(biological_process)	GO:0032502(developmental process)	6/13575	comp74570_c2_seq1;comp82048_c0_seq3;comp81887_c0_seq7;comp70704_c0_seq1;comp52781_c0_seq1;comp52781_c2_seq1;
GO:0048066	developmental pigmentation	GO:0008150(biological_process)	GO:0032502(developmental process)	25/13575	comp83498_c0_seq5;comp82179_c1_seq1;comp72575_c3_seq2;comp82048_c0_seq3;comp74283_c11_seq1;comp70704_c0_seq1;comp82179_c0_seq1;comp80971_c1_seq1;comp52781_c0_seq1;comp52781_c2_seq1;comp74570_c2_seq1;comp77631_c0_seq1;comp63594_c0_seq2;comp70652_c0_seq1;comp82827_c1_seq3;comp65654_c0_seq1;comp72821_c2_seq1;comp81832_c0_seq1;comp81887_c0_seq7;comp71782_c0_seq1;comp80864_c1_seq2;comp82849_c0_seq3;co…
GO:0048070	regulation of developmental pigmentation	GO:0008150(biological_process)	GO:0065007(biological regulation)	7/13575	comp74570_c2_seq1;comp70652_c0_seq1;comp72821_c2_seq1;comp68631_c0_seq2;comp73894_c0_seq1;comp68479_c0_seq1;comp81385_c0_seq3;
GO:0033059	cellular pigmentation	GO:0008150(biological_process)	GO:0044699(single-organism process)	30/13575	comp78853_c2_seq1;comp73956_c0_seq2;comp79699_c0_seq7;comp73229_c5_seq1;comp83269_c0_seq9;comp70719_c1_seq1;comp66571_c1_seq3;comp66571_c1_seq1;comp54902_c0_seq1;comp80971_c1_seq1;comp83269_c1_seq1;comp66124_c0_seq3;comp74570_c2_seq1;comp65654_c0_seq1;comp72821_c2_seq1;comp81854_c0_seq2;comp67565_c1_seq1;comp73229_c0_seq1;comp83498_c0_seq5;comp76375_c0_seq1;comp81262_c2_seq1;comp72227_c0_seq1;com…
biomineral
GO:0070167	regulation of biomineral tissue development	GO:0008150(biological_process)	GO:0065007(biological regulation)	22/13575	comp72237_c2_seq1;comp68825_c0_seq4;comp79061_c0_seq1;comp67806_c0_seq1;comp40983_c0_seq1;comp72237_c0_seq1;comp74729_c0_seq1;comp80718_c0_seq2;comp77439_c2_seq1;comp68725_c0_seq1;comp66316_c0_seq1;comp78717_c1_seq1;comp69231_c0_seq2;comp78941_c3_seq2;comp67507_c1_seq2;comp70996_c1_seq4;comp81599_c1_seq5;comp81365_c0_seq3;comp62880_c0_seq1;comp79652_c6_seq1;comp72090_c0_seq3;comp69698_c0_seq1;
GO:0070169	positive regulation of biomineral tissue development	GO:0008150(biological_process)	GO:0065007(biological regulation)	17/13575	comp68825_c0_seq4;comp72237_c2_seq1;comp79061_c0_seq1;comp40983_c0_seq1;comp72237_c0_seq1;comp74729_c0_seq1;comp68725_c0_seq1;comp66316_c0_seq1;comp78717_c1_seq1;comp78941_c3_seq2;comp67507_c1_seq2;comp70996_c1_seq4;comp81599_c1_seq5;comp81365_c0_seq3;comp62880_c0_seq1;comp79652_c6_seq1;comp72090_c0_seq3;
GO:0031214	biomineral tissue development	GO:0008150(biological_process)	GO:0032502(developmental process)	13/13575	comp79644_c0_seq1;comp79603_c0_seq5;comp81629_c1_seq5;comp63883_c1_seq3;comp67507_c1_seq2;comp74729_c0_seq1;comp82493_c0_seq2;comp77035_c1_seq2;comp21006_c0_seq1;comp81720_c1_seq1;comp62880_c0_seq1;comp83327_c0_seq7;comp60804_c0_seq1;
Immune
GO:0033151	V(D)J recombination	GO:0008150(biological_process)	GO:0002376(immune system process)	10/13575	comp73945_c0_seq1;comp73665_c0_seq1;comp71521_c1_seq1;comp81388_c1_seq2;comp76758_c1_seq1;comp81049_c0_seq1;comp76688_c2_seq1;comp71521_c3_seq1;comp80248_c2_seq1;comp79756_c0_seq6;
GO:0070423	nucleotide-binding oligomerization domain containing signaling pathway	GO:0008150(biological_process)	GO:0002376(immune system process)	6/13575	comp79067_c3_seq1;comp70951_c0_seq2;comp67994_c3_seq1;comp61074_c0_seq1;comp74500_c6_seq1;comp79859_c2_seq1;
GO:0031294	lymphocyte costimulation	GO:0008150(biological_process)	GO:0002376(immune system process)	23/13575	comp327709_c0_seq1;comp71723_c0_seq1;comp75744_c0_seq3;comp79455_c3_seq1;comp83488_c1_seq1;comp83408_c4_seq53;comp75124_c0_seq3;comp83408_c4_seq64;comp72578_c0_seq2;comp76542_c2_seq2;comp61257_c0_seq1;comp77273_c0_seq1;comp76757_c1_seq2;comp83488_c2_seq2;comp68779_c0_seq2;comp83488_c2_seq1;comp80202_c0_seq1;comp83408_c4_seq37;comp77273_c3_seq1;comp69749_c0_seq1;comp75842_c1_seq4;comp83488_c0_seq1…
GO:0031295	T cell costimulation	GO:0008150(biological_process)	GO:0002376(immune system process)	23/13575	comp327709_c0_seq1;comp71723_c0_seq1;comp75744_c0_seq3;comp79455_c3_seq1;comp83488_c1_seq1;comp83408_c4_seq53;comp75124_c0_seq3;comp83408_c4_seq64;comp72578_c0_seq2;comp76542_c2_seq2;comp61257_c0_seq1;comp77273_c0_seq1;comp76757_c1_seq2;comp83488_c2_seq2;comp68779_c0_seq2;comp83488_c2_seq1;comp80202_c0_seq1;comp83408_c4_seq37;comp77273_c3_seq1;comp69749_c0_seq1;comp75842_c1_seq4;comp83488_c0_seq1…
GO:0042590	antigen processing and presentation of exogenous peptide antigen via MHC class I	GO:0008150(biological_process)	GO:0002376(immune system process)	48/13575	comp70292_c1_seq1;comp67771_c0_seq1;comp65338_c0_seq1;comp67334_c0_seq1;comp63522_c2_seq1;comp68360_c0_seq1;comp75929_c6_seq1;comp74500_c6_seq1;comp67626_c0_seq1;comp73827_c0_seq1;comp60410_c0_seq1;comp67161_c0_seq1;comp69393_c0_seq2;comp80517_c1_seq1;comp74218_c0_seq1;comp69393_c0_seq3;comp76129_c1_seq1;comp72359_c0_seq1;comp79368_c1_seq1;comp71417_c0_seq1;comp76796_c9_seq1;comp66151_c0_seq1;com…
GO:0050777	negative regulation of immune response	GO:0008150(biological_process)	GO:0065007(biological regulation)	13/13575	comp83177_c0_seq2;comp65601_c0_seq1;comp19217_c0_seq1;comp78491_c0_seq2;comp77595_c0_seq2;comp70704_c0_seq1;comp65681_c0_seq1;comp6264_c0_seq1;comp83509_c2_seq4;comp54747_c0_seq1;comp71417_c0_seq1;comp80784_c3_seq1;comp70373_c0_seq1;
GO:0050778	positive regulation of immune response	GO:0008150(biological_process)	GO:0065007(biological regulation)	271/13575	comp81791_c0_seq2;comp79278_c2_seq6;comp71051_c1_seq2;comp49239_c0_seq2;comp78685_c2_seq11;comp83083_c0_seq5;comp83009_c0_seq5;comp82228_c1_seq9;comp82880_c0_seq2;comp82880_c0_seq1;comp83009_c0_seq4;comp77709_c0_seq4;comp72689_c1_seq1;comp78002_c0_seq2;comp82245_c0_seq3;comp70951_c0_seq2;comp83472_c2_seq1;comp72934_c0_seq1;comp73344_c0_seq2;comp67017_c1_seq1;comp71184_c1_seq2;comp56634_c1_seq1;co…
GO:0050776	regulation of immune response	GO:0008150(biological_process)	GO:0065007(biological regulation)	333/13575	comp81791_c0_seq2;comp79278_c2_seq6;comp62996_c0_seq1;comp78685_c2_seq11;comp71051_c1_seq2;comp49239_c0_seq2;comp83083_c0_seq5;comp83009_c0_seq5;comp82228_c1_seq9;comp82880_c0_seq2;comp82880_c0_seq1;comp83009_c0_seq4;comp77709_c0_seq4;comp72689_c1_seq1;comp79156_c2_seq2;comp78002_c0_seq2;comp82245_c0_seq3;comp70136_c0_seq1;comp65681_c0_seq1;comp78049_c1_seq10;comp70951_c0_seq2;comp83472_c2_seq1;c…
GO:0038096	Fc-gamma receptor signaling pathway involved in phagocytosis	GO:0008150(biological_process)	GO:0002376(immune system process)	38/13575	comp327709_c0_seq1;comp72055_c0_seq1;comp75609_c0_seq3;comp71051_c1_seq2;comp72055_c0_seq3;comp65283_c1_seq1;comp71624_c1_seq1;comp52308_c2_seq1;comp78258_c4_seq1;comp82713_c1_seq31;comp77807_c0_seq2;comp83344_c1_seq1;comp81000_c2_seq8;comp52308_c1_seq1;comp1909296_c0_seq1;comp76840_c2_seq2;comp83472_c2_seq1;comp83119_c0_seq1;comp71624_c0_seq1;comp75842_c1_seq4;comp82713_c1_seq8;comp80727_c0_seq5…
GO:0002312	B cell activation involved in immune response	GO:0008150(biological_process)	GO:0009987(cellular process)	10/13575	comp81228_c0_seq1;comp75928_c0_seq1;comp77932_c0_seq3;comp67596_c0_seq1;comp76636_c1_seq2;comp76636_c0_seq1;comp71521_c3_seq1;comp1477864_c0_seq1;comp80961_c0_seq1;comp66177_c1_seq1;
GO:0043368	positive T cell selection	GO:0008150(biological_process)	GO:0002376(immune system process)	6/13575	comp73665_c0_seq1;comp74807_c1_seq3;comp74807_c1_seq2;comp80707_c4_seq4;comp80707_c4_seq6;comp80248_c2_seq1;
GO:0002381	immunoglobulin production involved in immunoglobulin mediated immune response	GO:0008150(biological_process)	GO:0002376(immune system process)	10/13575	comp81228_c0_seq1;comp75928_c0_seq1;comp77932_c0_seq3;comp67596_c0_seq1;comp76636_c1_seq2;comp76636_c0_seq1;comp71521_c3_seq1;comp1477864_c0_seq1;comp80961_c0_seq1;comp66177_c1_seq1;
GO:0002366	leukocyte activation involved in immune response	GO:0008150(biological_process)	GO:0009987(cellular process)	33/13575	comp81228_c0_seq1;comp75928_c0_seq1;comp76636_c0_seq1;comp76636_c1_seq2;comp80961_c0_seq1;comp68100_c1_seq1;comp83295_c0_seq1;comp80181_c0_seq2;comp81240_c1_seq6;comp77932_c0_seq3;comp77826_c1_seq4;comp71521_c3_seq1;comp54827_c0_seq1;comp1477864_c0_seq1;comp64037_c0_seq1;comp79745_c1_seq1;comp64408_c3_seq1;comp80707_c6_seq1;comp74283_c11_seq1;comp67596_c0_seq1;comp64992_c0_seq1;comp80707_c4_seq4;…
GO:0002367	cytokine production involved in immune response	GO:0008150(biological_process)	GO:0032501(multicellular organismal process)	10/13575	comp70652_c0_seq1;comp64408_c3_seq1;comp76236_c1_seq2;comp81714_c0_seq3;comp80455_c0_seq3;comp77932_c0_seq3;comp80268_c2_seq2;comp81714_c2_seq1;comp1477864_c0_seq1;comp73894_c0_seq1;
GO:0002377	immunoglobulin production	GO:0008150(biological_process)	GO:0002376(immune system process)	20/13575	comp81228_c0_seq1;comp75928_c0_seq1;comp76688_c2_seq1;comp71111_c0_seq1;comp71533_c0_seq5;comp1609892_c0_seq1;comp67596_c0_seq1;comp71533_c0_seq4;comp76636_c1_seq2;comp76636_c0_seq1;comp48157_c1_seq1;comp71533_c0_seq6;comp75733_c1_seq2;comp80961_c0_seq1;comp66177_c1_seq1;comp81388_c1_seq2;comp61190_c3_seq1;comp77932_c0_seq3;comp71521_c3_seq1;comp1477864_c0_seq1;
GO:0002376	immune system process	GO:0008150(biological_process)	GO:0002376(immune system process)	1011/13575	comp71051_c1_seq2;comp72237_c0_seq1;comp81077_c0_seq1;comp82125_c2_seq1;comp82245_c0_seq3;comp79063_c2_seq1;comp71521_c3_seq1;comp71396_c9_seq1;comp56634_c1_seq1;comp79694_c0_seq3;comp71622_c0_seq2;comp81576_c1_seq1;comp381_c1_seq1;comp75110_c7_seq13;comp73966_c5_seq25;comp79206_c3_seq12;comp64992_c0_seq1;comp76542_c2_seq2;comp81098_c1_seq2;comp55156_c1_seq1;comp76215_c0_seq1;comp83488_c2_seq2;co…
GO:0038124	toll-like receptor TLR6:TLR2 signaling pathway	GO:0008150(biological_process)	GO:0002376(immune system process)	24/13575	comp75908_c0_seq1;comp73130_c1_seq1;comp75424_c1_seq2;comp72695_c1_seq1;comp407_c1_seq1;comp82228_c1_seq9;comp66571_c1_seq3;comp80863_c1_seq1;comp76997_c5_seq29;comp74500_c6_seq1;comp66571_c1_seq1;comp80585_c0_seq1;comp73831_c0_seq3;comp81769_c0_seq1;comp75985_c0_seq3;comp70951_c0_seq2;comp67994_c3_seq1;comp61074_c0_seq1;comp70832_c2_seq1;comp83119_c0_seq1;comp79859_c2_seq1;comp69891_c0_seq1;comp…
GO:0038123	toll-like receptor TLR1:TLR2 signaling pathway	GO:0008150(biological_process)	GO:0002376(immune system process)	27/13575	comp79067_c3_seq1;comp75908_c0_seq1;comp73130_c1_seq1;comp75424_c1_seq2;comp72695_c1_seq1;comp407_c1_seq1;comp82228_c1_seq9;comp66571_c1_seq3;comp80863_c1_seq1;comp76997_c5_seq29;comp74500_c6_seq1;comp66571_c1_seq1;comp80585_c0_seq1;comp73831_c0_seq3;comp81769_c0_seq1;comp75985_c0_seq3;comp70951_c0_seq2;comp68902_c0_seq1;comp67994_c3_seq1;comp61074_c0_seq1;comp70832_c2_seq1;comp83119_c0_seq1;comp…
GO:0002208	somatic diversification of immunoglobulins involved in immune response	GO:0008150(biological_process)	GO:0002376(immune system process)	10/13575	comp81228_c0_seq1;comp75928_c0_seq1;comp77932_c0_seq3;comp67596_c0_seq1;comp76636_c1_seq2;comp76636_c0_seq1;comp71521_c3_seq1;comp1477864_c0_seq1;comp80961_c0_seq1;comp66177_c1_seq1;
GO:0002204	somatic recombination of immunoglobulin genes involved in immune response	GO:0008150(biological_process)	GO:0002376(immune system process)	10/13575	comp81228_c0_seq1;comp75928_c0_seq1;comp77932_c0_seq3;comp67596_c0_seq1;comp76636_c1_seq2;comp76636_c0_seq1;comp71521_c3_seq1;comp1477864_c0_seq1;comp80961_c0_seq1;comp66177_c1_seq1;
GO:0002200	somatic diversification of immune receptors	GO:0008150(biological_process)	GO:0002376(immune system process)	23/13575	comp71521_c1_seq1;comp81228_c0_seq1;comp75928_c0_seq1;comp76758_c1_seq1;comp81049_c0_seq1;comp76688_c2_seq1;comp71111_c0_seq1;comp71533_c0_seq5;comp67596_c0_seq1;comp71533_c0_seq4;comp76636_c1_seq2;comp76636_c0_seq1;comp71533_c0_seq6;comp80961_c0_seq1;comp80248_c2_seq1;comp66177_c1_seq1;comp73665_c0_seq1;comp73945_c0_seq1;comp81388_c1_seq2;comp77932_c0_seq3;comp71521_c3_seq1;comp1477864_c0_seq1;c…
GO:0002262	myeloid cell homeostasis	GO:0008150(biological_process)	GO:0002376(immune system process)	44/13575	comp75756_c8_seq1;comp79901_c2_seq2;comp52874_c0_seq1;comp73182_c1_seq1;comp40403_c0_seq1;comp68118_c0_seq1;comp80045_c1_seq1;comp83029_c1_seq1;comp78533_c1_seq1;comp73178_c10_seq1;comp54794_c1_seq1;comp80866_c0_seq4;comp67577_c2_seq1;comp71648_c0_seq2;comp74807_c1_seq3;comp74807_c1_seq2;comp54827_c0_seq1;comp79083_c0_seq3;comp73894_c0_seq1;comp81385_c0_seq3;comp64573_c0_seq1;comp76105_c0_seq2;co…
GO:0002263	cell activation involved in immune response	GO:0008150(biological_process)	GO:0009987(cellular process)	33/13575	comp81228_c0_seq1;comp75928_c0_seq1;comp76636_c0_seq1;comp76636_c1_seq2;comp80961_c0_seq1;comp68100_c1_seq1;comp83295_c0_seq1;comp80181_c0_seq2;comp81240_c1_seq6;comp77932_c0_seq3;comp77826_c1_seq4;comp71521_c3_seq1;comp54827_c0_seq1;comp1477864_c0_seq1;comp64037_c0_seq1;comp79745_c1_seq1;comp64408_c3_seq1;comp80707_c6_seq1;comp74283_c11_seq1;comp67596_c0_seq1;comp64992_c0_seq1;comp80707_c4_seq4;…
GO:0002260	lymphocyte homeostasis	GO:0008150(biological_process)	GO:0002376(immune system process)	23/13575	comp80995_c0_seq1;comp64420_c2_seq1;comp67578_c2_seq1;comp79173_c1_seq1;comp83009_c0_seq5;comp64420_c1_seq1;comp82779_c0_seq1;comp83009_c0_seq4;comp73263_c1_seq2;comp83009_c1_seq1;comp83009_c1_seq2;comp968879_c0_seq1;comp70136_c0_seq1;comp15330_c0_seq1;comp71562_c4_seq1;comp67467_c1_seq3;comp83542_c0_seq3;comp83542_c0_seq4;comp54827_c0_seq1;comp73266_c0_seq2;comp74326_c1_seq5;comp79501_c0_seq1;co…
GO:0002275	myeloid cell activation involved in immune response	GO:0008150(biological_process)	GO:0009987(cellular process)	11/13575	comp68100_c1_seq1;comp80181_c0_seq2;comp83012_c3_seq3;comp80707_c6_seq1;comp77826_c1_seq4;comp80707_c4_seq4;comp74134_c0_seq4;comp64992_c0_seq1;comp80707_c4_seq6;comp72921_c0_seq1;comp64037_c0_seq1;
GO:0002285	lymphocyte activation involved in immune response	GO:0008150(biological_process)	GO:0009987(cellular process)	20/13575	comp81228_c0_seq1;comp64408_c3_seq1;comp75928_c0_seq1;comp74283_c11_seq1;comp67596_c0_seq1;comp76636_c0_seq1;comp76636_c1_seq2;comp75462_c0_seq3;comp80961_c0_seq1;comp968879_c0_seq1;comp66177_c1_seq1;comp1485756_c0_seq1;comp81240_c1_seq6;comp77932_c0_seq3;comp77454_c0_seq2;comp19563_c1_seq1;comp80268_c2_seq2;comp54827_c0_seq1;comp71521_c3_seq1;comp1477864_c0_seq1;
GO:0002286	T cell activation involved in immune response	GO:0008150(biological_process)	GO:0009987(cellular process)	9/13575	comp1485756_c0_seq1;comp64408_c3_seq1;comp81240_c1_seq6;comp77454_c0_seq2;comp19563_c1_seq1;comp80268_c2_seq2;comp54827_c0_seq1;comp75462_c0_seq3;comp968879_c0_seq1;
GO:0002218	activation of innate immune response	GO:0008150(biological_process)	GO:0002376(immune system process)	168/13575	comp81791_c0_seq2;comp79278_c2_seq6;comp49239_c0_seq2;comp83083_c0_seq5;comp82228_c1_seq9;comp82880_c0_seq2;comp72739_c0_seq4;comp82880_c0_seq1;comp80863_c1_seq1;comp42543_c1_seq1;comp76997_c5_seq29;comp77709_c0_seq4;comp82245_c0_seq3;comp75908_c1_seq1;comp70951_c0_seq2;comp68902_c0_seq1;comp77935_c0_seq5;comp72934_c0_seq1;comp80049_c0_seq9;comp67017_c1_seq1;comp1477864_c0_seq1;comp79694_c0_seq3;…
GO:0002221	pattern recognition receptor signaling pathway	GO:0008150(biological_process)	GO:0002376(immune system process)	166/13575	comp81791_c0_seq2;comp79278_c2_seq6;comp49239_c0_seq2;comp83083_c0_seq5;comp82228_c1_seq9;comp82880_c0_seq2;comp72739_c0_seq4;comp82880_c0_seq1;comp80863_c1_seq1;comp42543_c1_seq1;comp76997_c5_seq29;comp77709_c0_seq4;comp82245_c0_seq3;comp75908_c1_seq1;comp70951_c0_seq2;comp68902_c0_seq1;comp77935_c0_seq5;comp72934_c0_seq1;comp80049_c0_seq9;comp67017_c1_seq1;comp1477864_c0_seq1;comp79694_c0_seq3;…
GO:0002228	natural killer cell mediated immunity	GO:0008150(biological_process)	GO:0002376(immune system process)	8/13575	comp57688_c0_seq1;comp73229_c0_seq1;comp82987_c1_seq8;comp75601_c0_seq1;comp74283_c11_seq1;comp82987_c1_seq2;comp82987_c1_seq5;comp64573_c0_seq1;
GO:0002224	toll-like receptor signaling pathway	GO:0008150(biological_process)	GO:0002376(immune system process)	154/13575	comp81791_c0_seq2;comp79278_c2_seq6;comp49239_c0_seq2;comp82228_c1_seq9;comp82880_c0_seq2;comp72739_c0_seq4;comp82880_c0_seq1;comp80863_c1_seq1;comp42543_c1_seq1;comp76997_c5_seq29;comp77709_c0_seq4;comp82245_c0_seq3;comp75908_c1_seq1;comp70951_c0_seq2;comp68902_c0_seq1;comp77935_c0_seq5;comp72934_c0_seq1;comp80049_c0_seq9;comp67017_c1_seq1;comp1477864_c0_seq1;comp79694_c0_seq3;comp79745_c1_seq1;…
GO:0002250	adaptive immune response	GO:0008150(biological_process)	GO:0002376(immune system process)	24/13575	comp81228_c0_seq1;comp73229_c0_seq1;comp64408_c3_seq1;comp407_c1_seq1;comp75928_c0_seq1;comp19217_c0_seq1;comp71129_c0_seq2;comp67596_c0_seq1;comp76636_c1_seq2;comp76636_c0_seq1;comp81714_c2_seq1;comp80707_c4_seq4;comp75462_c0_seq3;comp80961_c0_seq1;comp80707_c4_seq6;comp66177_c1_seq1;comp81714_c0_seq3;comp77932_c0_seq3;comp80268_c2_seq2;comp71521_c3_seq1;comp74683_c0_seq1;comp1477864_c0_seq1;com…
GO:0002252	immune effector process	GO:0008150(biological_process)	GO:0002376(immune system process)	156/13575	comp19844_c0_seq1;comp71051_c1_seq2;comp79341_c0_seq3;comp76636_c1_seq2;comp78258_c4_seq1;comp77807_c0_seq2;comp78747_c0_seq4;comp78910_c2_seq3;comp77737_c6_seq1;comp73893_c0_seq2;comp83472_c2_seq1;comp82612_c0_seq4;comp83711_c1_seq4;comp71521_c3_seq1;comp56634_c1_seq1;comp1477864_c0_seq1;comp81503_c0_seq3;comp81503_c0_seq2;comp79745_c1_seq1;comp64037_c0_seq1;comp66147_c0_seq1;comp73229_c0_seq1;c…
GO:0002253	activation of immune response	GO:0008150(biological_process)	GO:0002376(immune system process)	227/13575	comp79278_c2_seq6;comp81791_c0_seq2;comp71051_c1_seq2;comp49239_c0_seq2;comp83083_c0_seq5;comp82228_c1_seq9;comp82880_c0_seq2;comp82880_c0_seq1;comp77709_c0_seq4;comp82245_c0_seq3;comp70951_c0_seq2;comp83472_c2_seq1;comp72934_c0_seq1;comp73344_c0_seq2;comp67017_c1_seq1;comp79694_c0_seq3;comp82713_c1_seq8;comp82164_c0_seq1;comp82608_c1_seq1;comp79206_c3_seq12;comp81231_c1_seq3;comp81098_c1_seq2;co…
GO:0050853	B cell receptor signaling pathway	GO:0008150(biological_process)	GO:0002376(immune system process)	4/13575	comp83201_c0_seq4;comp83119_c0_seq1;comp80707_c4_seq4;comp80707_c4_seq6;
GO:0050852	T cell receptor signaling pathway	GO:0008150(biological_process)	GO:0002376(immune system process)	20/13575	comp75908_c0_seq1;comp71723_c0_seq1;comp74500_c6_seq1;comp83594_c0_seq17;comp80298_c0_seq2;comp80707_c4_seq4;comp48157_c1_seq1;comp80113_c2_seq1;comp83344_c1_seq1;comp80707_c4_seq6;comp74232_c2_seq1;comp70951_c0_seq2;comp81240_c1_seq6;comp61074_c0_seq1;comp73344_c0_seq2;comp83119_c0_seq1;comp75842_c1_seq4;comp79859_c2_seq1;comp71319_c3_seq1;comp81392_c4_seq11;
GO:0050851	antigen receptor-mediated signaling pathway	GO:0008150(biological_process)	GO:0002376(immune system process)	24/13575	comp75908_c0_seq1;comp71723_c0_seq1;comp82608_c1_seq1;comp74500_c6_seq1;comp83594_c0_seq17;comp80298_c0_seq2;comp80707_c4_seq4;comp80113_c2_seq1;comp48157_c1_seq1;comp83344_c1_seq1;comp80707_c4_seq6;comp74232_c2_seq1;comp70951_c0_seq2;comp83201_c0_seq4;comp81240_c1_seq6;comp61074_c0_seq1;comp73344_c0_seq2;comp80328_c1_seq3;comp83119_c0_seq1;comp75842_c1_seq4;comp79859_c2_seq1;comp71319_c3_seq1;co…
GO:0002520	immune system development	GO:0008150(biological_process)	GO:0002376(immune system process)	279/13575	comp76209_c6_seq1;comp78685_c2_seq11;comp83009_c0_seq5;comp72237_c0_seq1;comp76209_c3_seq1;comp83009_c0_seq4;comp82673_c2_seq2;comp76636_c1_seq2;comp80045_c1_seq1;comp82125_c2_seq1;comp70136_c0_seq1;comp74926_c1_seq1;comp80866_c0_seq4;comp70996_c1_seq4;comp77420_c1_seq1;comp71521_c3_seq1;comp71184_c1_seq2;comp56634_c1_seq1;comp71622_c0_seq2;comp81576_c1_seq1;comp79061_c0_seq1;comp76698_c2_seq5;co…
GO:0002504	antigen processing and presentation of peptide or polysaccharide antigen via MHC class II	GO:0008150(biological_process)	GO:0002376(immune system process)	51/13575	comp69758_c2_seq2;comp78547_c0_seq3;comp78547_c0_seq1;comp69935_c0_seq1;comp69758_c2_seq1;comp81077_c0_seq1;comp83165_c0_seq20;comp79017_c2_seq8;comp80971_c1_seq1;comp68512_c0_seq1;comp75095_c1_seq7;comp73314_c0_seq10;comp41903_c1_seq1;comp71396_c9_seq1;comp64178_c1_seq1;comp73314_c0_seq14;comp82930_c0_seq1;comp75337_c1_seq1;comp82701_c0_seq5;comp82117_c1_seq1;comp77711_c0_seq1;comp78207_c1_seq3;…
GO:0002562	somatic diversification of immune receptors via germline recombination within a single locus	GO:0008150(biological_process)	GO:0002376(immune system process)	22/13575	comp71521_c1_seq1;comp81228_c0_seq1;comp75928_c0_seq1;comp76758_c1_seq1;comp81049_c0_seq1;comp76688_c2_seq1;comp71533_c0_seq5;comp67596_c0_seq1;comp71533_c0_seq4;comp76636_c0_seq1;comp76636_c1_seq2;comp71533_c0_seq6;comp80961_c0_seq1;comp80248_c2_seq1;comp66177_c1_seq1;comp73665_c0_seq1;comp73945_c0_seq1;comp81388_c1_seq2;comp77932_c0_seq3;comp71521_c3_seq1;comp1477864_c0_seq1;comp79756_c0_seq6;
GO:0002566	somatic diversification of immune receptors via somatic mutation	GO:0008150(biological_process)	GO:0002376(immune system process)	7/13575	comp75928_c0_seq1;comp71533_c0_seq5;comp71533_c0_seq4;comp76636_c1_seq2;comp76636_c0_seq1;comp71533_c0_seq6;comp80961_c0_seq1;
GO:0002548	monocyte chemotaxis	GO:0008150(biological_process)	GO:0002376(immune system process)	6/13575	comp79627_c0_seq4;comp79627_c0_seq5;comp6264_c0_seq1;comp54747_c0_seq1;comp74688_c1_seq1;comp82978_c1_seq1;
GO:0050900	leukocyte migration	GO:0008150(biological_process)	GO:0002376(immune system process)	55/13575	comp45232_c0_seq1;comp74107_c0_seq2;comp53270_c4_seq1;comp75106_c4_seq1;comp64607_c0_seq1;comp83344_c1_seq1;comp75925_c0_seq1;comp71593_c1_seq1;comp79627_c0_seq4;comp79627_c0_seq5;comp1660_c0_seq1;comp82542_c0_seq4;comp60487_c2_seq1;comp75842_c1_seq4;comp72890_c0_seq1;comp58369_c0_seq1;comp73229_c0_seq1;comp53270_c3_seq1;comp82978_c1_seq1;comp72863_c0_seq1;comp61257_c0_seq1;comp6264_c0_seq1;comp7…
GO:0048002	antigen processing and presentation of peptide antigen	GO:0008150(biological_process)	GO:0002376(immune system process)	122/13575	comp69935_c0_seq1;comp67334_c0_seq1;comp65338_c0_seq1;comp81077_c0_seq1;comp75929_c6_seq1;comp83165_c0_seq20;comp80971_c1_seq1;comp79017_c2_seq8;comp67626_c0_seq1;comp68512_c0_seq1;comp60410_c0_seq1;comp74218_c0_seq1;comp26378_c0_seq1;comp75095_c1_seq7;comp73343_c0_seq2;comp41903_c1_seq1;comp71396_c9_seq1;comp73314_c0_seq10;comp79368_c1_seq1;comp73314_c0_seq14;comp75337_c1_seq1;comp65601_c0_seq1;…
GO:0002429	immune response-activating cell surface receptor signaling pathway	GO:0008150(biological_process)	GO:0002376(immune system process)	60/13575	comp75908_c0_seq1;comp75609_c0_seq3;comp71051_c1_seq2;comp71624_c1_seq1;comp83594_c0_seq17;comp78258_c4_seq1;comp77807_c0_seq2;comp83344_c1_seq1;comp1909296_c0_seq1;comp70951_c0_seq2;comp83472_c2_seq1;comp73344_c0_seq2;comp71624_c0_seq1;comp75842_c1_seq4;comp71723_c0_seq1;comp82713_c1_seq8;comp82608_c1_seq1;comp71902_c0_seq1;comp61257_c0_seq1;comp76757_c1_seq2;comp79671_c4_seq3;comp80202_c0_seq1;…
GO:0002431	Fc receptor mediated stimulatory signaling pathway	GO:0008150(biological_process)	GO:0002376(immune system process)	38/13575	comp327709_c0_seq1;comp72055_c0_seq1;comp75609_c0_seq3;comp71051_c1_seq2;comp72055_c0_seq3;comp65283_c1_seq1;comp71624_c1_seq1;comp52308_c2_seq1;comp78258_c4_seq1;comp82713_c1_seq31;comp77807_c0_seq2;comp83344_c1_seq1;comp81000_c2_seq8;comp52308_c1_seq1;comp1909296_c0_seq1;comp76840_c2_seq2;comp83472_c2_seq1;comp83119_c0_seq1;comp71624_c0_seq1;comp75842_c1_seq4;comp82713_c1_seq8;comp80727_c0_seq5…
GO:0002433	immune response-regulating cell surface receptor signaling pathway involved in phagocytosis	GO:0008150(biological_process)	GO:0002376(immune system process)	38/13575	comp327709_c0_seq1;comp72055_c0_seq1;comp75609_c0_seq3;comp71051_c1_seq2;comp72055_c0_seq3;comp65283_c1_seq1;comp71624_c1_seq1;comp52308_c2_seq1;comp78258_c4_seq1;comp82713_c1_seq31;comp77807_c0_seq2;comp83344_c1_seq1;comp81000_c2_seq8;comp52308_c1_seq1;comp1909296_c0_seq1;comp76840_c2_seq2;comp83472_c2_seq1;comp83119_c0_seq1;comp71624_c0_seq1;comp75842_c1_seq4;comp82713_c1_seq8;comp80727_c0_seq5…
GO:0002440	production of molecular mediator of immune response	GO:0008150(biological_process)	GO:0002376(immune system process)	30/13575	comp81228_c0_seq1;comp75928_c0_seq1;comp71111_c0_seq1;comp1609892_c0_seq1;comp76636_c0_seq1;comp76636_c1_seq2;comp81714_c2_seq1;comp75733_c1_seq2;comp78280_c0_seq8;comp80961_c0_seq1;comp81388_c1_seq2;comp61190_c3_seq1;comp77932_c0_seq3;comp71521_c3_seq1;comp1477864_c0_seq1;comp73894_c0_seq1;comp64408_c3_seq1;comp76236_c1_seq2;comp76688_c2_seq1;comp71533_c0_seq5;comp71533_c0_seq4;comp67596_c0_seq1…
GO:0002443	leukocyte mediated immunity	GO:0008150(biological_process)	GO:0002376(immune system process)	45/13575	comp81228_c0_seq1;comp66628_c7_seq1;comp82987_c1_seq8;comp75928_c0_seq1;comp19217_c0_seq1;comp73229_c5_seq1;comp76636_c1_seq2;comp76636_c0_seq1;comp81714_c2_seq1;comp82987_c1_seq2;comp78280_c0_seq8;comp80961_c0_seq1;comp82987_c1_seq5;comp73893_c0_seq2;comp80181_c0_seq2;comp77932_c0_seq3;comp77826_c1_seq4;comp1660_c0_seq1;comp71521_c3_seq1;comp74683_c0_seq1;comp1477864_c0_seq1;comp64037_c0_seq1;co…
GO:0002449	lymphocyte mediated immunity	GO:0008150(biological_process)	GO:0002376(immune system process)	27/13575	comp81228_c0_seq1;comp82987_c1_seq8;comp75928_c0_seq1;comp19217_c0_seq1;comp73229_c5_seq1;comp76636_c0_seq1;comp76636_c1_seq2;comp81714_c2_seq1;comp82987_c1_seq2;comp80961_c0_seq1;comp82987_c1_seq5;comp73893_c0_seq2;comp77932_c0_seq3;comp74683_c0_seq1;comp71521_c3_seq1;comp1477864_c0_seq1;comp64573_c0_seq1;comp73229_c0_seq1;comp64408_c3_seq1;comp74283_c11_seq1;comp67596_c0_seq1;comp66177_c1_seq1;…
GO:0002446	neutrophil mediated immunity	GO:0008150(biological_process)	GO:0002376(immune system process)	8/13575	comp80181_c0_seq2;comp73229_c0_seq1;comp66628_c7_seq1;comp83012_c3_seq3;comp66628_c5_seq1;comp68452_c0_seq1;comp66628_c3_seq1;comp72921_c0_seq1;
GO:0002444	myeloid leukocyte mediated immunity	GO:0008150(biological_process)	GO:0002376(immune system process)	12/13575	comp80181_c0_seq2;comp73229_c0_seq1;comp66628_c7_seq1;comp83012_c3_seq3;comp66628_c5_seq1;comp1002_c0_seq1;comp77826_c1_seq4;comp68452_c0_seq1;comp66628_c3_seq1;comp64992_c0_seq1;comp72921_c0_seq1;comp64037_c0_seq1;
GO:0006956	complement activation	GO:0008150(biological_process)	GO:0002376(immune system process)	4/13575	comp82811_c0_seq2;comp698662_c0_seq1;comp80234_c1_seq1;comp82811_c1_seq1;
GO:0006955	immune response	GO:0008150(biological_process)	GO:0002376(immune system process)	340/13575	comp19844_c0_seq1;comp72222_c0_seq7;comp75744_c0_seq3;comp80245_c4_seq4;comp72222_c0_seq6;comp49239_c0_seq2;comp71051_c1_seq2;comp82673_c2_seq2;comp76636_c1_seq2;comp75984_c0_seq4;comp79156_c2_seq2;comp78747_c0_seq4;comp75984_c0_seq5;comp56815_c0_seq1;comp79063_c2_seq1;comp73893_c0_seq2;comp75984_c0_seq1;comp75984_c0_seq3;comp78717_c1_seq1;comp75984_c0_seq2;comp1289287_c0_seq1;comp83472_c2_seq1;c…
GO:0006959	humoral immune response	GO:0008150(biological_process)	GO:0002376(immune system process)	31/13575	comp71228_c0_seq1;comp49239_c0_seq2;comp82811_c0_seq2;comp82673_c2_seq2;comp68808_c0_seq1;comp68293_c0_seq1;comp73831_c0_seq3;comp64477_c0_seq1;comp46380_c0_seq1;comp73963_c0_seq1;comp65044_c2_seq1;comp67496_c0_seq1;comp74680_c1_seq2;comp77420_c1_seq2;comp80234_c1_seq1;comp72958_c1_seq2;comp80482_c0_seq3;comp80133_c0_seq3;comp58414_c5_seq1;comp70453_c1_seq3;comp67378_c1_seq1;comp65790_c2_seq1;com…
GO:0002474	antigen processing and presentation of peptide antigen via MHC class I	GO:0008150(biological_process)	GO:0002376(immune system process)	73/13575	comp70292_c1_seq1;comp63107_c1_seq1;comp67771_c0_seq1;comp67334_c0_seq1;comp65338_c0_seq1;comp75929_c6_seq1;comp54522_c0_seq1;comp67626_c0_seq1;comp67161_c0_seq1;comp60410_c0_seq1;comp80517_c1_seq1;comp74218_c0_seq1;comp75095_c1_seq7;comp73343_c0_seq2;comp79368_c1_seq1;comp71417_c0_seq1;comp76796_c9_seq1;comp67058_c0_seq1;comp4158_c0_seq1;comp76967_c0_seq1;comp80624_c4_seq2;comp77996_c1_seq1;comp…
GO:0002460	adaptive immune response based on somatic recombination of immune receptors built from immunoglobulin superfamily domains	GO:0008150(biological_process)	GO:0002376(immune system process)	21/13575	comp81228_c0_seq1;comp73229_c0_seq1;comp64408_c3_seq1;comp407_c1_seq1;comp75928_c0_seq1;comp19217_c0_seq1;comp67596_c0_seq1;comp76636_c1_seq2;comp76636_c0_seq1;comp81714_c2_seq1;comp75462_c0_seq3;comp80961_c0_seq1;comp66177_c1_seq1;comp81714_c0_seq3;comp77932_c0_seq3;comp80268_c2_seq2;comp71521_c3_seq1;comp74683_c0_seq1;comp1477864_c0_seq1;comp79745_c1_seq1;comp75688_c0_seq17;
GO:0002456	T cell mediated immunity	GO:0008150(biological_process)	GO:0002376(immune system process)	6/13575	comp73229_c0_seq1;comp64408_c3_seq1;comp81714_c0_seq3;comp80268_c2_seq2;comp81714_c2_seq1;comp74683_c0_seq1;
GO:0002495	antigen processing and presentation of peptide antigen via MHC class II	GO:0008150(biological_process)	GO:0002376(immune system process)	51/13575	comp69758_c2_seq2;comp78547_c0_seq3;comp78547_c0_seq1;comp69935_c0_seq1;comp69758_c2_seq1;comp81077_c0_seq1;comp83165_c0_seq20;comp79017_c2_seq8;comp80971_c1_seq1;comp68512_c0_seq1;comp75095_c1_seq7;comp73314_c0_seq10;comp41903_c1_seq1;comp71396_c9_seq1;comp64178_c1_seq1;comp73314_c0_seq14;comp82930_c0_seq1;comp75337_c1_seq1;comp82701_c0_seq5;comp82117_c1_seq1;comp77711_c0_seq1;comp78207_c1_seq3;…
GO:0002479	antigen processing and presentation of exogenous peptide antigen via MHC class I, TAP-dependent	GO:0008150(biological_process)	GO:0002376(immune system process)	45/13575	comp70292_c1_seq1;comp67771_c0_seq1;comp65338_c0_seq1;comp67334_c0_seq1;comp63522_c2_seq1;comp68360_c0_seq1;comp75929_c6_seq1;comp74500_c6_seq1;comp67626_c0_seq1;comp73827_c0_seq1;comp60410_c0_seq1;comp67161_c0_seq1;comp80517_c1_seq1;comp74218_c0_seq1;comp76129_c1_seq1;comp72359_c0_seq1;comp79368_c1_seq1;comp71417_c0_seq1;comp76796_c9_seq1;comp66151_c0_seq1;comp67058_c0_seq1;comp76967_c0_seq1;com…
GO:0002478	antigen processing and presentation of exogenous peptide antigen	GO:0008150(biological_process)	GO:0002376(immune system process)	98/13575	comp69935_c0_seq1;comp65338_c0_seq1;comp67334_c0_seq1;comp81077_c0_seq1;comp75929_c6_seq1;comp83165_c0_seq20;comp79017_c2_seq8;comp80971_c1_seq1;comp67626_c0_seq1;comp60410_c0_seq1;comp74218_c0_seq1;comp26378_c0_seq1;comp75095_c1_seq7;comp73314_c0_seq10;comp71396_c9_seq1;comp41903_c1_seq1;comp79368_c1_seq1;comp73314_c0_seq14;comp65601_c0_seq1;comp77711_c0_seq1;comp78207_c1_seq3;comp79963_c1_seq2;…
GO:0034166	toll-like receptor 10 signaling pathway	GO:0008150(biological_process)	GO:0002376(immune system process)	26/13575	comp79067_c3_seq1;comp75908_c0_seq1;comp73130_c1_seq1;comp75424_c1_seq2;comp72695_c1_seq1;comp82228_c1_seq9;comp66571_c1_seq3;comp80863_c1_seq1;comp76997_c5_seq29;comp74500_c6_seq1;comp66571_c1_seq1;comp80585_c0_seq1;comp73831_c0_seq3;comp81769_c0_seq1;comp75985_c0_seq3;comp70951_c0_seq2;comp68902_c0_seq1;comp67994_c3_seq1;comp61074_c0_seq1;comp70832_c2_seq1;comp83119_c0_seq1;comp79859_c2_seq1;co…
GO:0034162	toll-like receptor 9 signaling pathway	GO:0008150(biological_process)	GO:0002376(immune system process)	28/13575	comp75908_c0_seq1;comp76026_c0_seq1;comp72695_c1_seq1;comp75424_c1_seq2;comp82228_c1_seq9;comp66571_c1_seq3;comp80863_c1_seq1;comp74500_c6_seq1;comp76997_c5_seq29;comp66571_c1_seq1;comp73831_c0_seq3;comp80585_c0_seq1;comp70951_c0_seq2;comp68902_c0_seq1;comp67994_c3_seq1;comp83119_c0_seq1;comp79694_c0_seq3;comp55489_c0_seq1;comp77119_c3_seq6;comp73130_c1_seq1;comp79067_c3_seq1;comp81769_c0_seq1;co…
GO:0002757	immune response-activating signal transduction	GO:0008150(biological_process)	GO:0002376(immune system process)	220/13575	comp79278_c2_seq6;comp81791_c0_seq2;comp71051_c1_seq2;comp49239_c0_seq2;comp83083_c0_seq5;comp82228_c1_seq9;comp82880_c0_seq2;comp82880_c0_seq1;comp77709_c0_seq4;comp82245_c0_seq3;comp70951_c0_seq2;comp83472_c2_seq1;comp72934_c0_seq1;comp73344_c0_seq2;comp67017_c1_seq1;comp79694_c0_seq3;comp82713_c1_seq8;comp82164_c0_seq1;comp82608_c1_seq1;comp79206_c3_seq12;comp81231_c1_seq3;comp81098_c1_seq2;co…
GO:0002756	MyD88-independent toll-like receptor signaling pathway	GO:0008150(biological_process)	GO:0002376(immune system process)	52/13575	comp75908_c0_seq1;comp79278_c2_seq6;comp72695_c1_seq1;comp82228_c1_seq9;comp74919_c1_seq1;comp82880_c0_seq2;comp66571_c1_seq3;comp76997_c5_seq29;comp82880_c0_seq1;comp66571_c1_seq1;comp68082_c0_seq2;comp80707_c7_seq4;comp80707_c7_seq9;comp83193_c0_seq2;comp77503_c0_seq20;comp80465_c4_seq4;comp68902_c0_seq1;comp67017_c1_seq1;comp55489_c0_seq1;comp77119_c3_seq6;comp79134_c0_seq4;comp82670_c1_seq5;c…
GO:0002758	innate immune response-activating signal transduction	GO:0008150(biological_process)	GO:0002376(immune system process)	167/13575	comp81791_c0_seq2;comp79278_c2_seq6;comp49239_c0_seq2;comp83083_c0_seq5;comp82228_c1_seq9;comp82880_c0_seq2;comp72739_c0_seq4;comp82880_c0_seq1;comp80863_c1_seq1;comp42543_c1_seq1;comp76997_c5_seq29;comp77709_c0_seq4;comp82245_c0_seq3;comp75908_c1_seq1;comp70951_c0_seq2;comp68902_c0_seq1;comp77935_c0_seq5;comp72934_c0_seq1;comp80049_c0_seq9;comp67017_c1_seq1;comp1477864_c0_seq1;comp79694_c0_seq3;…
GO:0002753	cytoplasmic pattern recognition receptor signaling pathway	GO:0008150(biological_process)	GO:0002376(immune system process)	10/13575	comp79067_c3_seq1;comp70951_c0_seq2;comp67994_c3_seq1;comp46610_c0_seq1;comp61074_c0_seq1;comp74919_c1_seq1;comp74500_c6_seq1;comp76973_c0_seq1;comp79859_c2_seq1;comp82670_c1_seq5;
GO:0002755	MyD88-dependent toll-like receptor signaling pathway	GO:0008150(biological_process)	GO:0002376(immune system process)	30/13575	comp75908_c0_seq1;comp72695_c1_seq1;comp75424_c1_seq2;comp82228_c1_seq9;comp66571_c1_seq3;comp80863_c1_seq1;comp74500_c6_seq1;comp76997_c5_seq29;comp66571_c1_seq1;comp80585_c0_seq1;comp73831_c0_seq3;comp70951_c0_seq2;comp68902_c0_seq1;comp67994_c3_seq1;comp77932_c0_seq3;comp83119_c0_seq1;comp1477864_c0_seq1;comp55489_c0_seq1;comp77119_c3_seq6;comp73130_c1_seq1;comp79067_c3_seq1;comp407_c1_seq1;co…
GO:0002768	immune response-regulating cell surface receptor signaling pathway	GO:0008150(biological_process)	GO:0065007(biological regulation)	61/13575	comp75908_c0_seq1;comp75609_c0_seq3;comp71051_c1_seq2;comp71624_c1_seq1;comp83594_c0_seq17;comp78258_c4_seq1;comp77807_c0_seq2;comp83344_c1_seq1;comp1909296_c0_seq1;comp70951_c0_seq2;comp83472_c2_seq1;comp73344_c0_seq2;comp71624_c0_seq1;comp75842_c1_seq4;comp71723_c0_seq1;comp82713_c1_seq8;comp82608_c1_seq1;comp71902_c0_seq1;comp61257_c0_seq1;comp76757_c1_seq2;comp79671_c4_seq3;comp80202_c0_seq1;…
GO:0002764	immune response-regulating signaling pathway	GO:0008150(biological_process)	GO:0065007(biological regulation)	221/13575	comp79278_c2_seq6;comp81791_c0_seq2;comp71051_c1_seq2;comp49239_c0_seq2;comp83083_c0_seq5;comp82228_c1_seq9;comp82880_c0_seq2;comp82880_c0_seq1;comp77709_c0_seq4;comp82245_c0_seq3;comp70951_c0_seq2;comp83472_c2_seq1;comp72934_c0_seq1;comp73344_c0_seq2;comp67017_c1_seq1;comp79694_c0_seq3;comp82713_c1_seq8;comp82164_c0_seq1;comp82608_c1_seq1;comp79206_c3_seq12;comp81231_c1_seq3;comp81098_c1_seq2;co…
GO:0002718	regulation of cytokine production involved in immune response	GO:0008150(biological_process)	GO:0065007(biological regulation)	8/13575	comp80465_c4_seq4;comp74993_c3_seq1;comp67994_c3_seq1;comp69750_c0_seq1;comp83484_c3_seq2;comp76159_c0_seq1;comp79156_c2_seq2;comp74326_c1_seq5;
GO:0002720	positive regulation of cytokine production involved in immune response	GO:0008150(biological_process)	GO:0065007(biological regulation)	7/13575	comp80465_c4_seq4;comp74993_c3_seq1;comp67994_c3_seq1;comp69750_c0_seq1;comp83484_c3_seq2;comp76159_c0_seq1;comp74326_c1_seq5;
GO:0002700	regulation of production of molecular mediator of immune response	GO:0008150(biological_process)	GO:0065007(biological regulation)	30/13575	comp82826_c1_seq33;comp82826_c1_seq15;comp52874_c0_seq1;comp49239_c0_seq2;comp19217_c0_seq1;comp70221_c0_seq1;comp68808_c0_seq1;comp76159_c0_seq1;comp77709_c0_seq4;comp79156_c2_seq2;comp80465_c4_seq4;comp67496_c0_seq1;comp78049_c1_seq10;comp67994_c3_seq1;comp69750_c0_seq1;comp82826_c1_seq29;comp74326_c1_seq5;comp80613_c1_seq3;comp82826_c1_seq45;comp73452_c0_seq1;comp70453_c1_seq3;comp73630_c1_seq…
GO:0002702	positive regulation of production of molecular mediator of immune response	GO:0008150(biological_process)	GO:0065007(biological regulation)	7/13575	comp80465_c4_seq4;comp74993_c3_seq1;comp67994_c3_seq1;comp69750_c0_seq1;comp83484_c3_seq2;comp76159_c0_seq1;comp74326_c1_seq5;
GO:0034101	erythrocyte homeostasis	GO:0008150(biological_process)	GO:0002376(immune system process)	42/13575	comp75756_c8_seq1;comp79901_c2_seq2;comp52874_c0_seq1;comp73182_c1_seq1;comp40403_c0_seq1;comp68118_c0_seq1;comp80045_c1_seq1;comp83029_c1_seq1;comp78533_c1_seq1;comp54794_c1_seq1;comp80866_c0_seq4;comp67577_c2_seq1;comp71648_c0_seq2;comp74807_c1_seq3;comp74807_c1_seq2;comp54827_c0_seq1;comp79083_c0_seq3;comp73894_c0_seq1;comp64573_c0_seq1;comp76105_c0_seq2;comp79603_c0_seq5;comp81576_c1_seq1;com…
GO:0034134	toll-like receptor 2 signaling pathway	GO:0008150(biological_process)	GO:0002376(immune system process)	28/13575	comp75908_c0_seq1;comp72695_c1_seq1;comp75424_c1_seq2;comp82228_c1_seq9;comp66571_c1_seq3;comp80863_c1_seq1;comp74500_c6_seq1;comp76997_c5_seq29;comp66571_c1_seq1;comp73831_c0_seq3;comp80585_c0_seq1;comp70951_c0_seq2;comp68902_c0_seq1;comp67994_c3_seq1;comp83119_c0_seq1;comp55489_c0_seq1;comp77119_c3_seq6;comp73130_c1_seq1;comp79067_c3_seq1;comp407_c1_seq1;comp79996_c4_seq2;comp81769_c0_seq1;comp…
GO:0034142	toll-like receptor 4 signaling pathway	GO:0008150(biological_process)	GO:0002376(immune system process)	40/13575	comp75908_c0_seq1;comp72695_c1_seq1;comp75424_c1_seq2;comp82228_c1_seq9;comp82880_c0_seq2;comp66571_c1_seq3;comp82880_c0_seq1;comp80863_c1_seq1;comp74500_c6_seq1;comp66571_c1_seq1;comp76890_c5_seq9;comp80707_c7_seq4;comp80585_c0_seq1;comp68082_c0_seq2;comp73831_c0_seq3;comp80707_c7_seq9;comp82344_c0_seq5;comp83193_c0_seq2;comp80465_c4_seq4;comp77503_c0_seq20;comp70951_c0_seq2;comp68902_c0_seq1;co…
GO:0034138	toll-like receptor 3 signaling pathway	GO:0008150(biological_process)	GO:0002376(immune system process)	38/13575	comp75908_c0_seq1;comp72695_c1_seq1;comp75424_c1_seq2;comp82228_c1_seq9;comp82880_c0_seq2;comp66571_c1_seq3;comp82880_c0_seq1;comp74500_c6_seq1;comp76997_c5_seq29;comp66571_c1_seq1;comp76890_c5_seq9;comp80707_c7_seq4;comp80585_c0_seq1;comp68082_c0_seq2;comp73831_c0_seq3;comp80707_c7_seq9;comp83193_c0_seq2;comp80465_c4_seq4;comp77503_c0_seq20;comp68902_c0_seq1;comp67994_c3_seq1;comp83119_c0_seq1;c…
GO:0034146	toll-like receptor 5 signaling pathway	GO:0008150(biological_process)	GO:0002376(immune system process)	27/13575	comp79067_c3_seq1;comp75908_c0_seq1;comp73130_c1_seq1;comp75424_c1_seq2;comp72695_c1_seq1;comp82228_c1_seq9;comp79996_c4_seq2;comp66571_c1_seq3;comp80863_c1_seq1;comp76997_c5_seq29;comp74500_c6_seq1;comp66571_c1_seq1;comp80585_c0_seq1;comp73831_c0_seq3;comp81769_c0_seq1;comp75985_c0_seq3;comp70951_c0_seq2;comp68902_c0_seq1;comp67994_c3_seq1;comp61074_c0_seq1;comp70832_c2_seq1;comp83119_c0_seq1;co…
GO:0002683	negative regulation of immune system process	GO:0008150(biological_process)	GO:0065007(biological regulation)	78/13575	comp82032_c0_seq49;comp82032_c0_seq47;comp19217_c0_seq1;comp78491_c0_seq2;comp78685_c2_seq11;comp82228_c1_seq9;comp72351_c0_seq25;comp79341_c0_seq3;comp82032_c0_seq41;comp72832_c0_seq1;comp80636_c1_seq2;comp81714_c2_seq1;comp71285_c0_seq1;comp78747_c0_seq4;comp83022_c0_seq1;comp65681_c0_seq1;comp82612_c0_seq4;comp71417_c0_seq1;comp80784_c3_seq1;comp71068_c0_seq2;comp74326_c1_seq5;comp83177_c0_seq…
GO:0002682	regulation of immune system process	GO:0008150(biological_process)	GO:0065007(biological regulation)	551/13575	comp62996_c0_seq1;comp75744_c0_seq3;comp71051_c1_seq2;comp49239_c0_seq2;comp78685_c2_seq11;comp79123_c1_seq17;comp83083_c0_seq5;comp72575_c3_seq2;comp81077_c0_seq1;comp79341_c0_seq3;comp82880_c0_seq2;comp82880_c0_seq1;comp78002_c0_seq2;comp78747_c0_seq4;comp79156_c2_seq2;comp79085_c0_seq1;comp82245_c0_seq3;comp70136_c0_seq1;comp65681_c0_seq1;comp72821_c2_seq1;comp73344_c0_seq2;comp77420_c1_seq2;c…
GO:0002684	positive regulation of immune system process	GO:0008150(biological_process)	GO:0065007(biological regulation)	348/13575	comp81791_c0_seq2;comp79278_c2_seq6;comp75744_c0_seq3;comp78685_c2_seq11;comp71051_c1_seq2;comp49239_c0_seq2;comp83083_c0_seq5;comp83009_c0_seq5;comp82228_c1_seq9;comp82880_c0_seq2;comp69948_c0_seq1;comp82880_c0_seq1;comp83009_c0_seq4;comp77709_c0_seq4;comp72689_c1_seq1;comp78002_c0_seq2;comp82245_c0_seq3;comp70136_c0_seq1;comp78049_c1_seq10;comp70951_c0_seq2;comp72821_c2_seq1;comp83472_c2_seq1;c…
GO:0002699	positive regulation of immune effector process	GO:0008150(biological_process)	GO:0065007(biological regulation)	39/13575	comp19217_c0_seq1;comp83009_c0_seq5;comp83009_c0_seq4;comp76159_c0_seq1;comp78002_c0_seq2;comp66850_c0_seq1;comp75483_c3_seq3;comp80465_c4_seq4;comp62026_c4_seq1;comp78049_c1_seq10;comp4158_c1_seq1;comp67994_c3_seq1;comp79042_c2_seq1;comp77932_c0_seq3;comp56156_c0_seq2;comp69750_c0_seq1;comp71184_c1_seq2;comp1477864_c0_seq1;comp8278_c0_seq1;comp74326_c1_seq5;comp4158_c0_seq1;comp80613_c1_seq3;com…
GO:0002698	negative regulation of immune effector process	GO:0008150(biological_process)	GO:0065007(biological regulation)	13/13575	comp82032_c0_seq49;comp65681_c0_seq1;comp82032_c0_seq47;comp6264_c0_seq1;comp78491_c0_seq2;comp77595_c0_seq2;comp54747_c0_seq1;comp82032_c0_seq41;comp79076_c1_seq10;comp79076_c1_seq11;comp80784_c3_seq1;comp70373_c0_seq1;comp75483_c3_seq3;
GO:0002697	regulation of immune effector process	GO:0008150(biological_process)	GO:0065007(biological regulation)	99/13575	comp79278_c2_seq6;comp82826_c1_seq15;comp49239_c0_seq2;comp83009_c0_seq5;comp81077_c0_seq1;comp80971_c1_seq1;comp83009_c0_seq4;comp68808_c0_seq1;comp77709_c0_seq4;comp78002_c0_seq2;comp79156_c2_seq2;comp65681_c0_seq1;comp78049_c1_seq10;comp67017_c1_seq1;comp71184_c1_seq2;comp1477864_c0_seq1;comp80613_c1_seq3;comp82713_c1_seq8;comp79076_c1_seq10;comp79076_c1_seq11;comp79963_c1_seq2;comp77946_c4_se…
GO:0045089	positive regulation of innate immune response	GO:0008150(biological_process)	GO:0065007(biological regulation)	191/13575	comp81791_c0_seq2;comp79278_c2_seq6;comp49239_c0_seq2;comp83083_c0_seq5;comp83009_c0_seq5;comp82228_c1_seq9;comp82880_c0_seq2;comp72739_c0_seq4;comp82880_c0_seq1;comp80863_c1_seq1;comp76997_c5_seq29;comp42543_c1_seq1;comp83009_c0_seq4;comp77709_c0_seq4;comp72689_c1_seq1;comp82245_c0_seq3;comp75908_c1_seq1;comp70951_c0_seq2;comp77935_c0_seq5;comp68902_c0_seq1;comp72934_c0_seq1;comp80049_c0_seq9;co…
GO:0045087	innate immune response	GO:0008150(biological_process)	GO:0050896(response to stimulus)	180/13575	comp83081_c0_seq10;comp72222_c0_seq7;comp75744_c0_seq3;comp72222_c0_seq6;comp71051_c1_seq2;comp73592_c2_seq1;comp73592_c2_seq5;comp78258_c4_seq1;comp68808_c0_seq1;comp73637_c0_seq1;comp77807_c0_seq2;comp75984_c0_seq4;comp79156_c2_seq2;comp78747_c0_seq4;comp75984_c0_seq5;comp56815_c0_seq1;comp75984_c0_seq1;comp75984_c0_seq3;comp68072_c0_seq2;comp75984_c0_seq2;comp1289287_c0_seq1;comp83472_c2_seq1;…
GO:0045088	regulation of innate immune response	GO:0008150(biological_process)	GO:0065007(biological regulation)	216/13575	comp79278_c2_seq6;comp81791_c0_seq2;comp49239_c0_seq2;comp83083_c0_seq5;comp83009_c0_seq5;comp82228_c1_seq9;comp82880_c0_seq2;comp82880_c0_seq1;comp83009_c0_seq4;comp77709_c0_seq4;comp72689_c1_seq1;comp70136_c0_seq1;comp82245_c0_seq3;comp65681_c0_seq1;comp70951_c0_seq2;comp72934_c0_seq1;comp67017_c1_seq1;comp56634_c1_seq1;comp79694_c0_seq3;comp82164_c0_seq1;comp79206_c3_seq12;comp63483_c0_seq1;co…
GO:0045058	T cell selection	GO:0008150(biological_process)	GO:0002376(immune system process)	10/13575	comp73665_c0_seq1;comp80707_c6_seq1;comp72197_c0_seq2;comp74807_c1_seq3;comp74807_c1_seq2;comp80707_c4_seq4;comp80707_c4_seq6;comp63256_c1_seq2;comp80248_c2_seq1;comp79252_c0_seq7;
GO:0045061	thymic T cell selection	GO:0008150(biological_process)	GO:0002376(immune system process)	6/13575	comp72197_c0_seq2;comp74807_c1_seq3;comp74807_c1_seq2;comp80707_c4_seq4;comp80707_c4_seq6;comp79252_c0_seq7;
GO:0035666	TRIF-dependent toll-like receptor signaling pathway	GO:0008150(biological_process)	GO:0002376(immune system process)	36/13575	comp75908_c0_seq1;comp72695_c1_seq1;comp75424_c1_seq2;comp82228_c1_seq9;comp82880_c0_seq2;comp66571_c1_seq3;comp82880_c0_seq1;comp74500_c6_seq1;comp76997_c5_seq29;comp66571_c1_seq1;comp76890_c5_seq9;comp80707_c7_seq4;comp80585_c0_seq1;comp68082_c0_seq2;comp73831_c0_seq3;comp80707_c7_seq9;comp80465_c4_seq4;comp77503_c0_seq20;comp68902_c0_seq1;comp67994_c3_seq1;comp83119_c0_seq1;comp55489_c0_seq1;c…
GO:0002889	regulation of immunoglobulin mediated immune response	GO:0008150(biological_process)	GO:0065007(biological regulation)	4/13575	comp80613_c1_seq3;comp78049_c1_seq10;comp74326_c1_seq5;comp70373_c0_seq1;
GO:0002828	regulation of type 2 immune response	GO:0008150(biological_process)	GO:0065007(biological regulation)	6/13575	comp69750_c0_seq1;comp71526_c1_seq1;comp59216_c0_seq1;comp80784_c3_seq1;comp70373_c0_seq1;comp75483_c3_seq3;
GO:0002824	positive regulation of adaptive immune response based on somatic recombination of immune receptors built from immunoglobulin superfamily domains	GO:0008150(biological_process)	GO:0065007(biological regulation)	16/13575	comp80465_c4_seq4;comp64408_c3_seq1;comp4158_c1_seq1;comp74993_c3_seq1;comp67994_c3_seq1;comp77932_c0_seq3;comp77595_c0_seq2;comp69750_c0_seq1;comp83484_c3_seq2;comp80268_c2_seq2;comp76159_c0_seq1;comp1477864_c0_seq1;comp78002_c0_seq2;comp74326_c1_seq5;comp8278_c0_seq1;comp4158_c0_seq1;
GO:0002822	regulation of adaptive immune response based on somatic recombination of immune receptors built from immunoglobulin superfamily domains	GO:0008150(biological_process)	GO:0065007(biological regulation)	23/13575	comp80613_c1_seq3;comp64408_c3_seq1;comp78491_c0_seq2;comp19217_c0_seq1;comp77595_c0_seq2;comp76159_c0_seq1;comp48157_c1_seq1;comp78002_c0_seq2;comp75483_c3_seq3;comp80465_c4_seq4;comp78049_c1_seq10;comp4158_c1_seq1;comp74993_c3_seq1;comp67994_c3_seq1;comp77932_c0_seq3;comp69750_c0_seq1;comp83484_c3_seq2;comp80268_c2_seq2;comp1477864_c0_seq1;comp8278_c0_seq1;comp70373_c0_seq1;comp74326_c1_seq5;co…
GO:0002821	positive regulation of adaptive immune response	GO:0008150(biological_process)	GO:0065007(biological regulation)	17/13575	comp64408_c3_seq1;comp77595_c0_seq2;comp76159_c0_seq1;comp78002_c0_seq2;comp80465_c4_seq4;comp4158_c1_seq1;comp74993_c3_seq1;comp67994_c3_seq1;comp77932_c0_seq3;comp69750_c0_seq1;comp83484_c3_seq2;comp80268_c2_seq2;comp1477864_c0_seq1;comp71162_c2_seq1;comp8278_c0_seq1;comp74326_c1_seq5;comp4158_c0_seq1;
GO:0001776	leukocyte homeostasis	GO:0008150(biological_process)	GO:0002376(immune system process)	23/13575	comp80995_c0_seq1;comp64420_c2_seq1;comp67578_c2_seq1;comp79173_c1_seq1;comp83009_c0_seq5;comp64420_c1_seq1;comp82779_c0_seq1;comp83009_c0_seq4;comp73263_c1_seq2;comp83009_c1_seq1;comp83009_c1_seq2;comp968879_c0_seq1;comp70136_c0_seq1;comp15330_c0_seq1;comp71562_c4_seq1;comp67467_c1_seq3;comp83542_c0_seq3;comp83542_c0_seq4;comp54827_c0_seq1;comp73266_c0_seq2;comp74326_c1_seq5;comp79501_c0_seq1;co…
GO:0002819	regulation of adaptive immune response	GO:0008150(biological_process)	GO:0065007(biological regulation)	24/13575	comp80613_c1_seq3;comp64408_c3_seq1;comp78491_c0_seq2;comp19217_c0_seq1;comp77595_c0_seq2;comp76159_c0_seq1;comp48157_c1_seq1;comp78002_c0_seq2;comp75483_c3_seq3;comp80465_c4_seq4;comp78049_c1_seq10;comp4158_c1_seq1;comp74993_c3_seq1;comp67994_c3_seq1;comp77932_c0_seq3;comp69750_c0_seq1;comp83484_c3_seq2;comp80268_c2_seq2;comp1477864_c0_seq1;comp71162_c2_seq1;comp8278_c0_seq1;comp70373_c0_seq1;co…
GO:0002920	regulation of humoral immune response	GO:0008150(biological_process)	GO:0065007(biological regulation)	20/13575	comp82826_c1_seq33;comp82826_c1_seq15;comp82826_c1_seq45;comp52874_c0_seq1;comp78685_c2_seq11;comp19217_c0_seq1;comp49239_c0_seq2;comp70453_c1_seq3;comp73452_c0_seq1;comp82779_c0_seq1;comp70704_c0_seq1;comp77709_c0_seq4;comp68808_c0_seq1;comp73630_c1_seq2;comp67496_c0_seq1;comp74823_c0_seq1;comp77606_c3_seq26;comp77606_c3_seq28;comp82826_c1_seq29;comp74326_c1_seq5;
GO:0008228	opsonization	GO:0008150(biological_process)	GO:0002376(immune system process)	5/13575	comp71570_c0_seq2;comp82612_c0_seq4;comp52980_c0_seq1;comp1678409_c0_seq1;comp52980_c1_seq1;
GO:0043299	leukocyte degranulation	GO:0008150(biological_process)	GO:0002376(immune system process)	7/13575	comp80181_c0_seq2;comp83012_c3_seq3;comp77826_c1_seq4;comp74283_c11_seq1;comp64992_c0_seq1;comp72921_c0_seq1;comp64037_c0_seq1;
GO:0030595	leukocyte chemotaxis	GO:0008150(biological_process)	GO:0002376(immune system process)	20/13575	comp327709_c0_seq1;comp77414_c1_seq2;comp73229_c0_seq1;comp81508_c0_seq7;comp74688_c1_seq1;comp82978_c1_seq1;comp80707_c4_seq4;comp81579_c1_seq3;comp80707_c4_seq6;comp79644_c0_seq1;comp79627_c0_seq4;comp6264_c0_seq1;comp77607_c0_seq3;comp79627_c0_seq5;comp82958_c0_seq2;comp54747_c0_seq1;comp80202_c0_seq1;comp69749_c0_seq1;comp70031_c0_seq1;comp75650_c0_seq1;
GO:0043029	T cell homeostasis	GO:0008150(biological_process)	GO:0002376(immune system process)	17/13575	comp80995_c0_seq1;comp79173_c1_seq1;comp83009_c0_seq5;comp82779_c0_seq1;comp83009_c0_seq4;comp83009_c1_seq1;comp83009_c1_seq2;comp968879_c0_seq1;comp70136_c0_seq1;comp15330_c0_seq1;comp67467_c1_seq3;comp83542_c0_seq3;comp83542_c0_seq4;comp54827_c0_seq1;comp73266_c0_seq2;comp74326_c1_seq5;comp81385_c0_seq3;
GO:0035010	encapsulation of foreign target	GO:0008150(biological_process)	GO:0002376(immune system process)	9/13575	comp55125_c1_seq2;comp79178_c0_seq1;comp72303_c0_seq3;comp74396_c0_seq4;comp80202_c1_seq3;comp79030_c0_seq1;comp82945_c0_seq2;comp68048_c0_seq2;comp81000_c2_seq8;
GO:0051607	defense response to virus	GO:0008150(biological_process)	GO:0002376(immune system process)	35/13575	comp65047_c0_seq1;comp19844_c0_seq1;comp79341_c0_seq3;comp78747_c0_seq4;comp78910_c2_seq3;comp79206_c5_seq2;comp66798_c1_seq1;comp82667_c0_seq1;comp61633_c1_seq2;comp46610_c0_seq1;comp69750_c0_seq1;comp61633_c1_seq3;comp78668_c1_seq1;comp83711_c1_seq4;comp72519_c1_seq4;comp78028_c0_seq7;comp82993_c4_seq3;comp56634_c1_seq1;comp78028_c0_seq6;comp81503_c0_seq3;comp81503_c0_seq2;comp16611_c0_seq1;com…
GO:0045824	negative regulation of innate immune response	GO:0008150(biological_process)	GO:0065007(biological regulation)	5/13575	comp83177_c0_seq2;comp65681_c0_seq1;comp6264_c0_seq1;comp77595_c0_seq2;comp54747_c0_seq1;
GO:0016064	immunoglobulin mediated immune response	GO:0008150(biological_process)	GO:0002376(immune system process)	11/13575	comp81228_c0_seq1;comp75928_c0_seq1;comp19217_c0_seq1;comp77932_c0_seq3;comp67596_c0_seq1;comp76636_c1_seq2;comp76636_c0_seq1;comp71521_c3_seq1;comp1477864_c0_seq1;comp80961_c0_seq1;comp66177_c1_seq1;
GO:0019886	antigen processing and presentation of exogenous peptide antigen via MHC class II	GO:0008150(biological_process)	GO:0002376(immune system process)	49/13575	comp69758_c2_seq2;comp78547_c0_seq3;comp73314_c0_seq2;comp78547_c0_seq1;comp78648_c0_seq1;comp69935_c0_seq1;comp61065_c0_seq1;comp73314_c0_seq6;comp81077_c0_seq1;comp69758_c2_seq1;comp83165_c0_seq20;comp81212_c1_seq2;comp80971_c1_seq1;comp79017_c2_seq8;comp83613_c1_seq3;comp81269_c0_seq1;comp81269_c0_seq4;comp77233_c3_seq3;comp75095_c1_seq7;comp71396_c9_seq1;comp41903_c1_seq1;comp73314_c0_seq10;c…
GO:0019882	antigen processing and presentation	GO:0008150(biological_process)	GO:0002376(immune system process)	125/13575	comp69935_c0_seq1;comp67334_c0_seq1;comp65338_c0_seq1;comp81077_c0_seq1;comp75929_c6_seq1;comp83165_c0_seq20;comp80971_c1_seq1;comp79017_c2_seq8;comp67626_c0_seq1;comp68512_c0_seq1;comp60410_c0_seq1;comp74218_c0_seq1;comp26378_c0_seq1;comp75095_c1_seq7;comp73343_c0_seq2;comp41903_c1_seq1;comp71396_c9_seq1;comp73314_c0_seq10;comp79368_c1_seq1;comp73314_c0_seq14;comp75337_c1_seq1;comp65601_c0_seq1;…
GO:0019884	antigen processing and presentation of exogenous antigen	GO:0008150(biological_process)	GO:0002376(immune system process)	101/13575	comp69935_c0_seq1;comp65338_c0_seq1;comp67334_c0_seq1;comp81077_c0_seq1;comp75929_c6_seq1;comp83165_c0_seq20;comp79017_c2_seq8;comp80971_c1_seq1;comp67626_c0_seq1;comp60410_c0_seq1;comp74218_c0_seq1;comp26378_c0_seq1;comp75095_c1_seq7;comp73314_c0_seq10;comp71396_c9_seq1;comp41903_c1_seq1;comp79368_c1_seq1;comp73314_c0_seq14;comp65601_c0_seq1;comp77711_c0_seq1;comp78207_c1_seq3;comp79963_c1_seq2;…
GO:0045190	isotype switching	GO:0008150(biological_process)	GO:0002376(immune system process)	10/13575	comp81228_c0_seq1;comp75928_c0_seq1;comp77932_c0_seq3;comp67596_c0_seq1;comp76636_c1_seq2;comp76636_c0_seq1;comp71521_c3_seq1;comp1477864_c0_seq1;comp80961_c0_seq1;comp66177_c1_seq1;
GO:0019724	B cell mediated immunity	GO:0008150(biological_process)	GO:0002376(immune system process)	11/13575	comp81228_c0_seq1;comp75928_c0_seq1;comp19217_c0_seq1;comp77932_c0_seq3;comp67596_c0_seq1;comp76636_c1_seq2;comp76636_c0_seq1;comp71521_c3_seq1;comp1477864_c0_seq1;comp80961_c0_seq1;comp66177_c1_seq1;
GO:0019730	antimicrobial humoral response	GO:0008150(biological_process)	GO:0002376(immune system process)	19/13575	comp71228_c0_seq1;comp49239_c0_seq2;comp70453_c1_seq3;comp65790_c2_seq1;comp67378_c1_seq1;comp73831_c0_seq3;comp68808_c0_seq1;comp64477_c0_seq1;comp80796_c1_seq2;comp65044_c2_seq1;comp67378_c2_seq1;comp67496_c0_seq1;comp75980_c1_seq1;comp78248_c1_seq1;comp75980_c1_seq7;comp72958_c1_seq2;comp73658_c0_seq1;comp80482_c0_seq3;comp80133_c0_seq3;
GO:0016445	somatic diversification of immunoglobulins	GO:0008150(biological_process)	GO:0002376(immune system process)	16/13575	comp81228_c0_seq1;comp81388_c1_seq2;comp75928_c0_seq1;comp77932_c0_seq3;comp76688_c2_seq1;comp71533_c0_seq5;comp71111_c0_seq1;comp71533_c0_seq4;comp67596_c0_seq1;comp76636_c1_seq2;comp76636_c0_seq1;comp71533_c0_seq6;comp71521_c3_seq1;comp1477864_c0_seq1;comp80961_c0_seq1;comp66177_c1_seq1;
GO:0016446	somatic hypermutation of immunoglobulin genes	GO:0008150(biological_process)	GO:0002376(immune system process)	7/13575	comp75928_c0_seq1;comp71533_c0_seq5;comp71533_c0_seq4;comp76636_c1_seq2;comp76636_c0_seq1;comp71533_c0_seq6;comp80961_c0_seq1;
GO:0016447	somatic recombination of immunoglobulin gene segments	GO:0008150(biological_process)	GO:0002376(immune system process)	15/13575	comp81228_c0_seq1;comp81388_c1_seq2;comp75928_c0_seq1;comp77932_c0_seq3;comp76688_c2_seq1;comp71533_c0_seq5;comp71533_c0_seq4;comp67596_c0_seq1;comp76636_c1_seq2;comp76636_c0_seq1;comp71533_c0_seq6;comp71521_c3_seq1;comp1477864_c0_seq1;comp80961_c0_seq1;comp66177_c1_seq1;
