# Supplementary material for: Transcriptome Sequencing and Characterization of Japanese Scallop Patinopecten yessoensis from Different Shell Color Lines
Source: PLoS One. 2015 Feb 13;10(2):e0116406. doi: 10.1371/journal.pone.0116406 (PMC4332496; doi:10.1371/journal.pone.0116406)
Supplement: S4 Table — (XLSX) [file pone.0116406.s004.xlsx]

## Sheet: Sheet1
Unigene	Annotation	Primer sequence (5’-3’)
comp68410_c0_seq1	Metallothionein	S:	5’ GTCCCGATGGAGTTTGTCAGA 3’
		A:	5’ GTTCCGCAGCATTTCCCT 3’
comp81902_c0_seq2	Zinc metalloproteinase nas-6	S:	5’ GAAAGAATAAGGGCAGGAGGAA 3’
		A:	5’ GGATAGTCACGAGGTTGGATGC 3’
comp75600_c0_seq1	Tyrosinase-like protein	S:	5’ ATTCTAACCCACCACGCTACG 3’
		A:	5’ GCCATCCTTTAGCATAATCACAGTA 3’
comp70704_c0_seq1	Tryptophan 2,3-dioxygenase	S:	5’ GAGCGATGGCTGGAAAGAAC 3’
		A:	5’ TGTTTCCTTCACTTCAGGGTCA 3’
comp71526_c1_seq1	Indoleamine 2,3-dioxygenase 1	S:	5’ ACAACACGGATGTCATAAAGGC 3’
		A:	5’ TCCCGTTCCCGTATCTTTGA 3’
comp76749_c3_seq1	Polyenoic fatty acid isomerase	S:	5’ ACTCAAGAAGGAGGGCTACACG 3’
		A:	5’ TGCTTCTCGTTGTTGACCCATA 3’
comp74377_c0_seq1	Iron-sulfur cluster assembly 1 homolog, mitochondrial	S:	5’ AGATTCCAAGGCACAACTGACA 3’
		A:	5’ TTCCCCACAGCCACAAGTTC 3’
β-actin		F:	5’ AGTCCCAATCTACGAAGGTTATG 3’
		R:	5’ CCAGTGATGAGGAGGAAGCAG 3’
